# Supplementary material for: Atlas of glomerular disease-specific genetic effects on blood transcriptome
Source: medRxiv. 2026 Jul 20:2026.06.22.26356281. Originally published 2026 Jun 24. Preprint. [Version 2] doi: 10.64898/2026.06.22.26356281 (PMC13321184; doi:10.64898/2026.06.22.26356281)
Supplement: Supplement 2 [file media-2.xlsx]

## Sheet: TableS1_PRS_Correlations
Table S1. PRS clinical correlations across glomerulonephritis subtypes in the CureGN cohort. Estimates are in units of standard deviations of the PRS. Effect estimates for binary outcomes are ORs (95% CI) from logistic regression, effect estimates for continuous and ordinal-count outcomes are regression coefficients β (Wald 95% CI). All models are adjusted for sex, age, first 5 ancestry PCs.
Clinical parameter	Effect measure	IgAN PRS (IgAN cases; N = 439)		IgAN PRS (IgAN+IgAV cases; N = 567)		MN 6-SNP GRS (MN cases; N=485)		SSNS PRS (MCD cases; N = 445)
		OR / β (95% CI)	P-value	OR / β (95% CI)	P-value	OR / β (95% CI)	P-value	OR / β (95% CI)	P-value
Age at diagnosis (at biopsy)	β	0.72 (-0.83, 2.27)	0.36	1.35 (-0.08, 2.78)	0.06	-0.51 (-1.80, 0.78)	0.45	-4.48 (-6.11, -2.85)	3.57e-07
Infections at disease onset	OR	0.77 (0.60, 0.99)	0.047	0.89 (0.71, 1.10)	0.28	1.07 (0.71, 1.62)	0.74	1.11 (0.89, 1.37)	0.37
eGFR at biopsy ᵃ	β	0.01 (-0.03, 0.05)	0.53	0.02 (-0.02, 0.06)	0.38	0.02 (-0.02, 0.06)	0.2	0.02 (-0.02, 0.06)	0.21
uPCR at biopsy ᵃ	β	-0.04 (-0.10, 0.02)	0.28	-0.05 (-0.11, 0.01)	0.15	0.04 (-0.02, 0.10)	0.21	-0.04 (-0.12, 0.04)	0.28
Hematuria at biopsy	β	-0.01 (-0.07, 0.05)	0.76	-0.01 (-0.38, 0.36)	0.94	0.05 (-0.01, 0.11)	0.12	-0.08 (-0.18, 0.02)	0.16
Frequent relapsing	OR	0.85 (0.55, 1.31)	0.48	0.80 (0.58, 1.12)	0.21	0.76 (0.49, 1.16)	0.2	1.28 (1.08, 1.53)	0.005
Infrequent relapsing	OR	1.03 (0.77, 1.38)	0.86	1.13 (0.87, 1.45)	0.38	1.27 (0.99, 1.64)	0.07	0.95 (0.72, 1.25)	0.71
Steroid resistant	OR	0.84 (0.56, 1.27)	0.42	0.86 (0.59, 1.25)	0.44	0.89 (0.62, 1.26)	0.6	0.77 (0.61, 0.98)	0.02
Multidrug resistant (MDR)	OR	1.55 (0.88, 2.74)	0.14	1.34 (0.82, 2.18)	0.25	1.84 (1.35, 2.52)	0.000234	1.16 (0.68, 1.97)	0.59
PLA2R positivityᵇ	OR	—		—		1.88 (1.32, 2.67)	0.000535	—
C3 intensiti on IF (0–3) ᵇ ᶜ	β	0 (-0.08, 0.08)	0.99	—		0.12 (0.04, 0.20)	0.007	—
IgA intensity on IF (0–3) ᵇ ᶜ	β	0.02 (-0.06, 0.10)	0.53	—		—		—
MESTC – M ᵇ	OR	1.07 (0.88, 1.30)	0.31	—		—		—
MESTC – E ᵇ	OR	1.01 (0.81, 1.25)	0.93	—		—		—
MESTC – S ᵇ	OR	0.95 (0.81, 1.11)	0.55	—		—		—
MESTC – T ᵇ ᶜ	β	-0.03 (-0.23, 0.17)	0.79	—		—		—
MESTC – C ᵇ ᶜ	β	0.09 (-0.11, 0.29)	0.37	—		—		—
Lifetime risk of ESKD ᵈ	HR	0.96 (0.79, 1.18)	0.7	0.96 (0.80, 1.17)	0.7	1.00 (0.79, 1.26)	0.98	0.93 (0.77, 1.30)	0.67
Time from biopsy to ESKD or 40% eGFR decline ᵉ	HR	0.95 (0.79, 1.16)	0.63	0.95 (0.80, 1.14)	0.6	1.03 (0.87, 1.23)	0.71	0.74 (0.53, 1.03)	0.07
Effect measure: OR = odds ratio from logistic regression (binary outcomes); β = regression coefficient from linear regression (continuous outcomes) or Poisson regression (ordinal-count outcomes); HR = hazards ratios from Cox proportional hazards models.
ᵃ Log-transformed (β is on the log scale). ᵇ Kidney-biopsy feature. ᶜ Poisson regression (IF IgA and C3 intensity, MESTC-T and MESTC-C). ᵈ Lifetime risk of ESKD (ESRD): Cox model with age as the time scale, adjusted for sex, first 5 PCs and APOL1 risk genotype. Events/total — IgAN 92/439; IgAN+IgAV 103/567; MN 56/484; MCD 29/445. ᵉ Time from biopsy to ESKD or 40% eGFR decline (composite): Cox mod…
Abbreviations: eGFR: estimated glomerular filtration rate; uPCR: urinary protein to creatinine ratio; PLA2R: phospholipase A2 receptor; IF: immunofluorescence;

## Sheet: TableS2_eQTL_CFadj_FSGS
Table S2. Summary Statistics for the expression QTL mapping in FSGS with cell fraction adjustments.
phenotype_id	num_var	beta_shape1	beta_shape2	true_df	pval_true_df	variant_id	tss_distance	ma_samples	ma_count	maf	ref_factor	pval_nominal	slope	slope_se	pval_perm	pval_beta	qval	pval_nominal_threshold
ENSG00000174652.17	8303	1.03806	1208.65	335.449	2.65734e-179	19-9417109-GC-G	-18469	299	385	0.428731	1	9.43132e-201	-0.972508	0.0155559	9.999e-05	6.61078e-183	3.42879e-179	0.000112157
ENSG00000258289.8	7345	1.02781	731.404	324.272	2.05833e-177	14-64920204-C-T	5843	195	234	0.260579	1	2.03872e-205	0.884681	0.013716	9.999e-05	2.17937e-179	5.65183e-176	0.000180507
ENSG00000013573.16	10481	1.04829	1101.77	327.874	1.0434e-172	12-31070496-G-A	-3352	320	439	0.487778	1	8.73267e-198	1.16736	0.0190489	9.999e-05	7.82952e-178	1.35364e-174	0.000126264
ENSG00000197728.9	6121	1.04123	686.573	333.342	9.39078e-173	12-56042145-C-G	292	317	439	0.487778	1	1.26921e-194	1.09349	0.0182284	9.999e-05	6.69605e-177	8.68255e-174	0.000199031
ENSG00000006282.20	6589	1.02562	1203.19	337.011	3.33766e-170	17-50547162-A-C	856	289	383	0.426503	1	1.11615e-189	-1.13689	0.0195982	9.999e-05	2.16403e-171	2.24482e-168	0.00010911
ENSG00000164308.16	7900	1.05056	642.815	324.143	9.70034e-166	5-96916885-T-C	40946	285	347	0.386414	1	5.86836e-192	1.1809	0.020044	9.999e-05	3.83914e-171	3.31872e-168	0.000217638
ENSG00000226752.9	5777	1.02961	780.583	332.209	5.68716e-168	9-120843433-CGAAGGCGTGAGTAATA-C	18605	321	447	0.496667	1	7.2195e-190	1.13757	0.0195848	9.999e-05	5.96856e-170	4.42242e-167	0.000169924
ENSG00000140400.16	4978	1.03308	524.071	327.826	1.01162e-165	15-75444946-T-C	76792	250	305	0.338889	1	8.41848e-190	1.05705	0.0182068	9.999e-05	2.23634e-168	1.44989e-165	0.000255363
ENSG00000117115.12	7042	1.01756	1209.33	342.526	2.79826e-163	1-17098582-G-A	-20853	286	357	0.396667	1	4.69489e-179	-0.701366	0.0130043	9.999e-05	5.31872e-163	3.06516e-160	0.000106287
ENSG00000084072.16	7127	1.04571	850.101	330.387	9.90837e-158	1-39739151-C-T	46969	239	295	0.327778	1	2.99116e-179	1.05619	0.0195567	9.999e-05	7.49046e-162	3.68417e-159	0.000162581
ENSG00000244879.6	7324	1.04057	500.241	318.651	3.03772e-158	15-50356142-T-C	733	253	304	0.33853	1	2.16996e-186	1.04331	0.0183931	9.999e-05	7.81348e-162	3.68417e-159	0.000272698
ENSG00000113504.20	9524	1.04785	1411.1	331.199	4.2749e-157	5-1104823-C-T	-7212	333	446	0.495556	1	4.28489e-178	1.07582	0.0200801	9.999e-05	2.74888e-161	1.18813e-158	9.84806e-05
ENSG00000203875.10	8224	1.04515	530.679	323.997	1.74273e-152	6-85678170-G-T	-566	320	433	0.482183	1	1.15907e-176	0.955484	0.018012	9.999e-05	1.69087e-156	6.74615e-154	0.00026006
ENSG00000125637.15	6800	1.04886	684.582	323.379	1.72425e-144	2-113185893-A-G	28568	327	429	0.477728	1	1.06109e-167	-0.771024	0.0154747	9.999e-05	1.50546e-148	5.57737e-146	0.00020349
ENSG00000071894.16	5306	1.04771	721.42	326.042	1.7287e-139	8-144396341-G-A	-13008	301	402	0.446667	1	1.40349e-160	0.794441	0.0167713	9.999e-05	4.01004e-143	1.38658e-140	0.000192545
ENSG00000145214.13	7505	1.04788	903.179	329.987	1.5075e-138	4-973551-C-G	-13344	271	332	0.36942	1	1.30774e-157	0.821406	0.0177136	9.999e-05	4.65646e-142	1.50947e-139	0.000153865
ENSG00000214078.12	4937	1.0225	427.255	325.192	4.92101e-141	20-35633233-G-T	-31526	93	100	0.111359	1	8.82325e-163	-1.12051	0.0232863	9.999e-05	1.66277e-141	5.07307e-139	0.000304735
ENSG00000172322.13	8855	1.0524	890.727	325.313	2.20191e-136	12-9965254-T-C	-6161	210	248	0.275556	1	2.4006e-157	1.1801	0.0254972	9.999e-05	2.12838e-140	6.1329e-138	0.000157796
ENSG00000178952.10	4766	1.04323	712.308	334.993	5.72303e-137	16-28846324-A-G	-84	299	379	0.422049	1	1.64828e-153	0.624896	0.013881	9.999e-05	6.84593e-140	1.86882e-137	0.000192818
ENSG00000198952.8	5548	1.04409	738.474	330.9	5.10148e-131	1-156297689-T-G	14864	336	436	0.485523	1	1.2633e-148	-0.884696	0.0203652	9.999e-05	8.9e-134	2.30807e-131	0.000186391
ENSG00000132740.8	7256	1.01003	1072.29	335.1	8.39102e-135	11-68914301-A-AG	10459	192	222	0.246667	1	4.96511e-151	1.21704	0.0275265	9.999e-05	4.34251e-133	1.07253e-130	0.000117497
ENSG00000183172.8	7030	1.04564	554.922	314.532	8.61461e-129	22-42080766-A-T	1075	275	336	0.373333	1	1.33413e-153	-0.895519	0.0198792	9.999e-05	8.92427e-132	2.10396e-129	0.000249009
ENSG00000204792.2	6907	1.04557	910.234	328.316	3.21519e-128	2-74958729-G-T	40581	265	334	0.371111	1	1.41996e-146	1.21162	0.0283149	9.999e-05	6.06939e-131	1.36869e-128	0.000151788
ENSG00000273295.1	8207	1.03792	1309	339.802	3.22475e-127	22-23924767-A-C	17699	309	415	0.462054	1	1.42037e-140	-1.11516	0.0272495	9.999e-05	8.70935e-129	1.88219e-126	0.000103522
ENSG00000117226.11	6479	1.04879	660.509	328.893	2.74581e-125	1-89006209-C-T	-16685	176	203	0.225556	1	5.71566e-143	-0.891953	0.0214088	9.999e-05	2.038e-128	4.22818e-126	0.000210872
ENSG00000197930.12	8059	1.04972	836.613	326.972	4.36711e-124	14-52697146-G-C	1246	187	208	0.232143	1	2.03938e-142	-0.962839	0.0232056	9.999e-05	3.67511e-127	7.33137e-125	0.000166877
ENSG00000127946.16	4863	1.04415	563.85	326.962	5.5157e-123	7-75618011-C-T	-120951	333	448	0.497778	1	3.72904e-141	0.938749	0.0228393	9.999e-05	1.61309e-125	3.09873e-123	0.000244146
ENSG00000026297.15	9632	1.04298	1365.3	328.946	8.39008e-123	6-166970262-C-T	13078	294	386	0.428889	1	4.17135e-140	-0.656317	0.0160938	9.999e-05	8.6804e-125	1.60794e-122	0.00010054
ENSG00000197766.7	8060	1.03534	2259.15	343.526	2.88034e-123	19-859368-G-T	-275	172	198	0.22	1	9.5605e-135	1.11353	0.0284348	9.999e-05	3.93457e-124	7.037e-122	5.95899e-05
ENSG00000100109.16	9422	1.03293	1796.19	334.319	2.52955e-122	22-26508575-G-A	-3930	104	123	0.136667	1	2.40765e-137	-0.833329	0.0208639	9.999e-05	5.67193e-123	9.80614e-121	7.44864e-05
ENSG00000149591.16	8853	1.02394	1455.3	337.52	3.03156e-122	11-117198345-A-G	-976	279	346	0.385045	1	5.67625e-136	-1.07601	0.0272216	9.999e-05	6.403e-122	1.0713e-119	8.98153e-05
ENSG00000167528.12	7320	1.05088	775.264	328.976	1.16531e-118	12-48274446-T-C	-76968	216	268	0.297991	1	2.32978e-135	-1.02691	0.0261007	9.999e-05	1.23895e-121	2.00813e-119	0.000180604
ENSG00000137106.17	7381	1.02441	1100.22	336.392	6.50686e-121	9-37422659-C-T	-7	235	286	0.318486	1	6.20866e-135	0.870131	0.0221877	9.999e-05	9.7929e-121	1.53917e-118	0.000118945
ENSG00000139044.10	6159	1.06488	822.829	323.352	1.39246e-115	12-553672-T-C	93308	221	259	0.288419	1	4.19451e-134	1.24951	0.0320637	9.999e-05	6.08295e-120	9.27947e-118	0.000176165
ENSG00000090382.6	8369	1.04438	1020.47	331.341	1.60603e-117	12-69338325-T-C	-10016	257	333	0.37	1	4.10509e-133	-0.873012	0.0225728	9.999e-05	1.43146e-119	2.12129e-117	0.000134989
ENSG00000071246.10	8352	1.05063	1154.79	329.667	1.28349e-116	14-76724855-C-T	-37334	248	307	0.341111	1	9.45632e-133	1.03679	0.0268819	9.999e-05	2.81248e-119	4.05205e-117	0.000121177
ENSG00000198715.11	5619	1.05611	738.561	330.589	4.39951e-115	1-156276682-G-C	-19007	335	435	0.48441	1	1.22112e-130	-0.940437	0.0247829	9.999e-05	1.76146e-118	2.46922e-116	0.000192064
ENSG00000124357.12	8361	1.0695	1019.3	322.559	3.44178e-113	2-71072084-G-T	7740	120	135	0.15	1	1.22095e-131	-0.686169	0.0179435	9.999e-05	8.3967e-118	1.14608e-115	0.000143827
ENSG00000131634.13	9134	1.01703	1581.56	339.114	1.00787e-118	16-1533633-T-C	4945	166	195	0.217149	1	1.94674e-131	0.711833	0.0186436	9.999e-05	1.75568e-117	2.3349e-115	8.11588e-05
ENSG00000163993.6	10925	1.04143	2488.87	339.592	9.46578e-116	4-6695946-T-C	2877	237	303	0.336667	1	5.79206e-128	-0.818786	0.0220293	9.999e-05	5.49286e-117	7.1224e-115	5.4937e-05
ENSG00000214087.8	8556	1.0504	1252.54	332.284	6.39447e-114	17-81682485-G-A	-1439	136	149	0.16704	1	1.14546e-128	-1.26156	0.033757	9.999e-05	2.2133e-116	2.79992e-114	0.000111657
ENSG00000275491.1	9011	1.03542	1522.26	336.491	2.64291e-115	20-3812241-G-A	3884	274	356	0.395556	1	1.25501e-128	1.06157	0.0284143	9.999e-05	4.48679e-116	5.54084e-114	8.84531e-05
ENSG00000187164.19	7238	1.06523	1255.86	335.204	5.61392e-111	10-116952944-T-C	-173642	225	277	0.307778	1	2.9205e-124	0.716091	0.0198334	9.999e-05	7.0226e-115	8.47067e-113	0.000115526
ENSG00000166847.9	7664	1.03206	1318.97	339.508	1.24162e-113	16-23646655-C-T	5263	135	147	0.163333	1	1.19369e-125	1.273	0.0348748	9.999e-05	4.88375e-114	5.75691e-112	0.000101206
ENSG00000183092.16	7633	1.05018	1649.63	342.232	2.7931e-111	14-100548081-G-C	-39332	283	377	0.418889	1	4.43039e-122	1.08548	0.0305878	9.999e-05	1.85411e-113	2.13703e-111	8.47339e-05
ENSG00000104361.9	6072	1.06962	803.571	331.2	2.18217e-108	8-98293311-A-T	-1082	116	127	0.141111	1	8.41007e-123	-1.43208	0.0401241	9.999e-05	8.65453e-113	9.75829e-111	0.000182486
ENSG00000111450.13	10517	1.05144	1869.19	335.096	1.5875e-110	12-130812693-A-G	-26573	319	436	0.485523	1	8.55833e-124	0.783003	0.0217667	9.999e-05	9.61412e-113	1.06096e-110	7.50178e-05
ENSG00000280670.2	5564	1.05088	480.749	321.67	2.71744e-108	1-45480561-T-A	-19491	202	232	0.257778	1	2.82981e-126	1.3022	0.0355005	9.999e-05	5.88897e-111	6.36336e-109	0.000291224
ENSG00000173801.16	7046	1.03583	716.569	328.775	7.22726e-110	17-41788254-G-A	1323	96	100	0.111359	1	2.18783e-125	1.56561	0.04298	9.999e-05	7.92563e-111	8.3893e-109	0.000188093
ENSG00000141698.16	6929	1.05048	687.611	327.295	3.60391e-108	17-41836970-G-A	707	207	235	0.261111	1	5.39223e-124	1.04675	0.0290525	9.999e-05	1.27158e-110	1.31905e-108	0.000203419
ENSG00000064687.12	8806	1.03824	2516.23	345.502	6.15173e-110	19-1038290-A-C	-1811	101	111	0.123333	1	1.76171e-119	-1.01942	0.0293285	9.999e-05	1.3705e-110	1.39379e-108	5.38997e-05
ENSG00000166435.15	6309	1.04342	740.001	328.751	1.72012e-108	11-74948744-G-C	-456	182	218	0.242222	1	8.04124e-124	1.2954	0.0360032	9.999e-05	3.47963e-110	3.47071e-108	0.000185694
ENSG00000161016.17	3760	1.05149	497.815	325.548	9.37908e-107	8-144792397-C-T	-190	293	385	0.427778	1	5.13744e-123	-0.346245	0.00968469	9.999e-05	2.18358e-109	2.13689e-107	0.000281671
ENSG00000256660.5	8969	1.05758	918.033	326.712	5.10446e-106	12-9966148-G-C	-44479	211	248	0.276169	1	9.75455e-122	1.10797	0.0313067	9.999e-05	5.85335e-109	5.6221e-107	0.000155087
ENSG00000242498.7	8186	1.05974	1206.05	332.256	1.69067e-105	15-89911525-G-C	-1431	232	315	0.35	1	3.78853e-119	-0.950853	0.0274291	9.999e-05	1.6722e-108	1.57693e-106	0.000118684
ENSG00000108405.3	9368	1.0525	1513.92	332.728	4.2222e-106	17-3917404-A-G	904	222	265	0.294444	1	1.15862e-119	-0.715666	0.0205596	9.999e-05	2.69183e-108	2.49315e-106	9.28678e-05
ENSG00000176393.10	7005	1.04446	1162.23	331.744	1.15667e-106	1-201980760-C-T	-1612	300	407	0.453229	1	1.19445e-120	-0.590406	0.0168278	9.999e-05	3.52168e-108	3.20452e-106	0.000118547
ENSG00000145730.20	7457	1.02974	554.305	324.531	1.07255e-107	5-102782303-C-T	28322	247	304	0.337778	1	1.73745e-124	1.11191	0.0307417	9.999e-05	4.6676e-108	4.17401e-106	0.000239362
ENSG00000177697.17	7477	1.0419	1019.42	331.098	1.71848e-106	11-832982-AGCT-A	98	210	255	0.283333	1	1.09859e-120	-0.845124	0.0240807	9.999e-05	8.51148e-108	7.48241e-106	0.00013428
ENSG00000179344.16	22323	1.0778	718.615	309.578	9.84011e-103	6-32667271-G-A	-1112	259	315	0.35078	1	2.19361e-124	1.13173	0.0313144	9.999e-05	1.31948e-107	1.14062e-105	0.000208128
ENSG00000149577.15	8874	1.01175	1517.04	340.445	1.28037e-106	11-117191245-T-C	12512	193	224	0.249443	1	1.45485e-117	-0.90789	0.0265263	9.999e-05	1.2e-104	1.02033e-102	8.34344e-05
ENSG00000232629.8	22525	1.06411	653.796	303.687	3.58055e-101	6-32652761-G-C	-110773	270	333	0.371076	1	7.869e-125	-1.14671	0.031618	9.999e-05	1.25177e-104	1.04718e-102	0.000221289
ENSG00000168961.16	4541	1.05128	469.337	322.568	1.38585e-101	17-27630988-A-G	1190	230	284	0.316258	1	4.13186e-118	-0.570581	0.0165975	9.999e-05	5.86173e-104	4.82584e-102	0.000298606
ENSG00000196743.8	8042	1.02012	1151.8	337.349	3.47522e-104	5-151239432-C-T	27282	136	149	0.165924	1	6.50026e-116	1.22693	0.0363307	9.999e-05	3.78918e-103	3.07081e-101	0.00011235
ENSG00000131401.11	8346	1.04306	1670.22	338.873	3.99082e-102	19-50344768-G-A	7	205	246	0.273333	1	4.0898e-113	-0.893859	0.0270812	9.999e-05	3.87588e-103	3.09275e-101	8.22017e-05
ENSG00000282651.2	7639	1.02024	733.615	328.299	1.41255e-103	14-106570339-C-T	461875	251	246	0.274376	1	2.31895e-118	1.56127	0.0453238	9.999e-05	9.7335e-103	7.64916e-101	0.000176441
ENSG00000131238.16	7118	1.05181	862.021	330.641	3.13142e-100	1-40093432-A-AAGAG	-4271	158	185	0.205556	1	9.8884e-114	-0.999567	0.0301308	9.999e-05	2.61861e-102	2.02714e-100	0.000162809
ENSG00000241945.7	8521	1.05353	1241.38	326.967	1.67497e-99	21-44118631-TG-T	11341	236	304	0.337778	1	3.75616e-114	1.19636	0.0359388	9.999e-05	1.53534e-101	1.17107e-99	0.000113544
ENSG00000188056.11	8376	1.01017	1524.95	345.131	1.13831e-103	6-41227956-T-C	-368	211	245	0.272222	1	8.84575e-113	1.26128	0.0383187	9.999e-05	1.67198e-101	1.25681e-99	8.26522e-05
ENSG00000116688.16	7679	1.0302	1143.36	333.213	3.047e-101	1-11986032-G-A	5851	272	357	0.39755	1	5.21554e-114	-0.792194	0.0238254	9.999e-05	3.9178e-101	2.9029e-99	0.000116192
ENSG00000135953.10	6551	1.05221	612.225	328.622	4.6434e-98	2-102733348-A-G	-3540	192	215	0.239421	1	6.18543e-112	1.11037	0.0339699	9.999e-05	3.21844e-100	2.35112e-98	0.000229454
ENSG00000008516.16	6912	1.03039	1150.42	335.508	9.98546e-100	16-3055806-G-A	9125	34	34	0.0377778	1	1.52374e-111	1.27561	0.0391519	9.999e-05	1.37577e-99	9.91065e-98	0.000115535
ENSG00000270127.2	10720	1.04581	1672.24	329.961	1.97232e-98	15-100574435-T-C	24282	309	402	0.446667	1	6.52288e-112	-0.98014	0.0299914	9.999e-05	1.51845e-99	1.07886e-97	8.26755e-05
ENSG00000234389.1	6687	1.04822	655.536	325.613	1.48945e-97	2-102440033-A-G	1320	317	420	0.466667	1	2.28034e-112	0.884542	0.0269643	9.999e-05	2.80065e-99	1.96298e-97	0.000212167
ENSG00000184106.8	8374	1.02347	1450.56	340.764	4.52789e-100	6-41227956-T-C	10009	211	245	0.272222	1	3.1348e-110	0.987598	0.0306445	9.999e-05	3.59548e-99	2.48648e-97	8.99975e-05
ENSG00000072401.14	7744	1.05579	699.737	327.34	8.6453e-97	10-58384313-TA-T	49338	332	430	0.477778	1	6.58343e-111	0.452818	0.0139716	9.999e-05	3.72215e-99	2.54021e-97	0.000202557
ENSG00000145390.11	7893	1.05775	573.882	323.023	3.61325e-96	4-119192945-C-G	-19700	76	82	0.0911111	1	1.21161e-111	0.986878	0.0302649	9.999e-05	8.97915e-99	6.04829e-97	0.000248177
ENSG00000167207.11	6588	1.04111	1242.07	338.915	6.32471e-98	16-50689163-C-T	-4440	255	321	0.356667	1	1.92476e-108	0.951679	0.0299751	9.999e-05	1.04466e-98	6.94657e-97	0.00010999
ENSG00000100079.6	7482	1.04722	1348.38	334.557	4.38634e-97	22-37574801-G-A	-7815	327	433	0.482103	1	6.9292e-109	-0.9222	0.0289387	9.999e-05	2.29553e-98	1.50711e-96	0.000102896
ENSG00000187010.19	6597	1.03059	819.895	327.791	2.39259e-98	1-25235176-G-A	-37217	204	248	0.275556	1	1.51927e-112	-1.0683	0.0325185	9.999e-05	2.45239e-98	1.58997e-96	0.000162191
ENSG00000187624.8	6515	1.04892	1276.83	333.269	7.84448e-97	17-410351-G-T	24	239	306	0.34	1	5.14828e-109	1.13858	0.03569	9.999e-05	2.76825e-98	1.77259e-96	0.000109126
ENSG00000164346.9	7419	1.05675	953.29	331.306	9.8201e-96	5-74772422-G-GT	3491	140	149	0.166295	1	2.09905e-108	0.626138	0.0197278	9.999e-05	5.47204e-98	3.46118e-96	0.000149043
ENSG00000160781.15	5391	1.04298	705.38	329.771	1.74026e-96	1-156276682-G-C	28565	335	435	0.48441	1	9.31091e-110	-0.936428	0.0291716	9.999e-05	1.2236e-97	7.64627e-96	0.000194587
ENSG00000196756.11	6372	1.04727	847.021	331.275	1.10425e-95	20-38421231-C-T	-14122	165	195	0.216667	1	2.34387e-108	0.990446	0.0312186	9.999e-05	4.09176e-97	2.5265e-95	0.000163815
ENSG00000120451.10	8647	1.04292	1519.92	333.851	2.9555e-96	11-130909726-C-T	-6783	130	138	0.154018	1	3.52689e-108	1.21831	0.0384582	9.999e-05	4.7948e-97	2.92577e-95	9.02984e-05
ENSG00000106565.17	8393	1.02911	1656.6	343.301	2.65923e-97	7-150780504-T-G	-20856	213	254	0.282222	1	2.13635e-106	1.17251	0.0375737	9.999e-05	8.32745e-97	5.02229e-95	7.99702e-05
ENSG00000005020.12	7316	1.03988	770.131	324.632	1.16755e-95	7-26912520-T-C	-82719	305	392	0.435556	1	1.65117e-110	-0.55271	0.0171105	9.999e-05	1.88507e-96	1.12382e-94	0.000176832
ENSG00000131797.12	3794	1.05172	364.189	318.953	3.38168e-94	16-31691916-T-TA	-8674	296	380	0.423163	1	1.01259e-110	0.614407	0.0189869	9.999e-05	2.39339e-96	1.41065e-94	0.000385213
ENSG00000004534.14	3813	1.05031	186.582	308.563	5.68436e-94	3-50026991-G-A	86984	333	445	0.495536	1	4.10018e-114	0.667503	0.0200581	9.999e-05	2.74678e-96	1.60075e-94	0.000749075
ENSG00000059122.16	6799	1.02426	1056.2	331.603	6.54178e-97	16-2936322-T-C	24385	318	409	0.455457	1	1.21216e-109	-0.852139	0.0265712	9.999e-05	3.75477e-96	2.16386e-94	0.000123854
ENSG00000007129.17	5904	1.0459	855.365	333.473	3.97567e-94	19-41586462-A-T	36944	208	250	0.277778	1	6.71011e-106	-1.04065	0.0334891	9.999e-05	2.34718e-95	1.33781e-93	0.000161658
ENSG00000220267.1	7620	1.04173	818.888	329.683	2.03378e-94	6-88445240-T-G	168251	239	298	0.331111	1	1.98645e-107	1.10291	0.0350361	9.999e-05	2.66172e-95	1.5006e-93	0.000167089
ENSG00000270231.3	2427	1.04757	349.737	325.588	2.14141e-93	1-120415822-G-A	-20531	292	366	0.407159	1	1.41368e-107	0.833085	0.0264317	9.999e-05	3.78838e-95	2.11281e-93	0.000396977
ENSG00000198468.7	7667	1.01294	983.005	337.768	8.70659e-97	1-212857192-C-T	-896	283	371	0.41314	1	1.54873e-107	1.11131	0.0352709	9.999e-05	5.31289e-95	2.93151e-93	0.000129168
ENSG00000160221.16	8534	1.01691	1328.19	333.872	4.60648e-96	21-44140449-C-G	6844	229	291	0.324053	1	5.90275e-108	1.15245	0.0364477	9.999e-05	1.67688e-94	9.15519e-93	9.66086e-05
ENSG00000251381.7	8776	1.02182	1091.54	323.283	2.08689e-95	11-12989456-C-A	-92	179	207	0.23	1	1.14108e-110	1.20529	0.0372631	9.999e-05	2.25664e-94	1.21921e-92	0.000119083
ENSG00000272221.1	19381	1.08702	516.386	294.096	1.92991e-89	6-31388180-A-G	-7315	217	245	0.272829	1	7.57925e-114	-1.2173	0.0366593	9.999e-05	3.14283e-94	1.6805e-92	0.000296057
ENSG00000153113.23	7309	1.04564	682.539	323.922	6.39916e-93	5-96660029-G-T	134762	203	247	0.274444	1	1.43943e-107	0.611314	0.0193968	9.999e-05	3.57461e-94	1.89187e-92	0.000202454
ENSG00000134202.10	6744	1.03469	1108.12	334.866	5.86895e-94	1-109740350-G-T	-688	246	300	0.334076	1	2.81608e-105	-1.05381	0.0340929	9.999e-05	4.76832e-94	2.49815e-92	0.000121279
ENSG00000168765.16	6717	1.01821	1163.52	338.585	2.99392e-95	1-109656105-C-G	24	281	363	0.403333	1	1.41612e-105	-0.941295	0.0303755	9.999e-05	7.47447e-94	3.85544e-92	0.000110659
ENSG00000155393.12	6490	1.01653	1106.39	336.978	2.23539e-95	16-50045479-T-C	-20462	267	343	0.381111	1	3.27087e-106	-0.791219	0.0253948	9.999e-05	7.5077e-94	3.85544e-92	0.000115861
ENSG00000196526.10	11284	1.01551	2209.3	338.345	1.9241e-95	4-7937281-T-A	64968	201	234	0.260579	1	7.31471e-106	1.18953	0.0382924	9.999e-05	1.61769e-93	8.22591e-92	5.78658e-05
ENSG00000002933.7	8393	1.02343	1605	342.223	2.49896e-94	7-150780504-T-G	-20030	213	254	0.282222	1	1.8466e-103	1.16481	0.0382749	9.999e-05	3.02766e-93	1.52461e-91	8.13288e-05
ENSG00000124587.13	6703	1.01752	1309.37	344.536	5.73894e-94	6-42975041-A-G	-4179	260	328	0.364444	1	2.20202e-102	0.815806	0.0270568	9.999e-05	1.96698e-92	9.80968e-91	9.81557e-05
ENSG00000137267.5	9419	1.03115	1709.65	342.833	1.51446e-92	6-3162144-C-A	4618	293	393	0.436667	1	2.52337e-101	0.857576	0.0287046	9.999e-05	4.4485e-92	2.19742e-90	7.7897e-05
ENSG00000282639.1	7719	1.04645	725.603	325.126	7.89842e-91	14-106570339-C-T	481766	251	246	0.274376	1	9.28927e-105	1.42189	0.0462051	9.999e-05	4.97413e-92	2.43388e-90	0.000190832
ENSG00000172728.15	7242	1.06829	522.679	318.519	9.45244e-89	8-33473169-A-C	-216	310	400	0.445434	1	1.92768e-104	0.992965	0.0323546	9.999e-05	7.1661e-92	3.47366e-90	0.000279626
ENSG00000051620.10	8158	1.04275	1173.67	331.632	5.79197e-91	6-138400748-G-A	-2813	125	147	0.163333	1	6.83643e-103	-0.719263	0.0237505	9.999e-05	1.25161e-91	6.01083e-90	0.000116887
ENSG00000041802.10	9968	1.03449	1936.12	340.644	3.53273e-91	3-194648850-C-A	-23627	108	118	0.131111	1	1.87169e-100	1.0207	0.0344246	9.999e-05	6.63666e-91	3.15799e-89	6.93808e-05
ENSG00000278745.1	8396	1.03207	1390.27	338.28	4.9015e-91	6-41227956-T-C	-24740	211	245	0.272222	1	5.50877e-101	1.21532	0.040799	9.999e-05	1.07654e-90	5.07607e-89	9.60192e-05
ENSG00000172543.7	4671	1.06327	428.598	315.987	7.5014e-88	11-65882513-T-C	2704	191	228	0.253333	1	3.40954e-104	-0.709642	0.0231719	9.999e-05	1.41039e-90	6.59028e-89	0.000336833
ENSG00000245954.6	6522	1.04184	822.54	333.064	7.96651e-90	4-152101223-G-A	469	177	206	0.228889	1	3.58611e-101	-1.08902	0.0364998	9.999e-05	1.59425e-90	7.38288e-89	0.000166392
ENSG00000142794.18	8280	1.05495	977.513	326.833	1.18045e-88	1-21440112-TGCAGGC-T	-16	295	397	0.441111	1	1.01577e-101	-1.03029	0.0343673	9.999e-05	2.42135e-90	1.11139e-88	0.000144704
ENSG00000214425.7	6995	1.03202	488.635	324.723	3.23989e-90	17-45927888-T-A	377553	127	143	0.163242	1	3.54638e-104	-1.29266	0.0422155	9.999e-05	2.5968e-90	1.18147e-88	0.000273128
ENSG00000064666.14	8751	1.03549	2459.86	345.248	1.44597e-90	19-1038290-A-C	11709	101	111	0.123333	1	1.79534e-98	-0.538238	0.0184715	9.999e-05	2.99411e-90	1.35038e-88	5.4749e-05
ENSG00000236682.1	7995	1.05821	912.262	330.225	3.39501e-88	2-127388886-T-A	-244	164	190	0.211111	1	3.59371e-100	1.27244	0.0430212	9.999e-05	3.63466e-90	1.62515e-88	0.00015631
ENSG00000237945.7	6948	1.01628	1296.19	340.169	1.98352e-91	21-33931656-T-C	14643	254	314	0.34933	1	7.20232e-101	-0.661675	0.0222354	9.999e-05	9.57815e-90	4.24604e-88	9.88297e-05
ENSG00000236397.3	7084	1.0477	756.481	322.035	1.70579e-88	2-113600861-CA-C	-400	205	243	0.270601	1	5.07021e-103	1.16787	0.0385205	9.999e-05	1.12898e-89	4.96239e-88	0.000183617
ENSG00000239335.4	6763	1.04228	989.464	336.726	7.23337e-89	12-66118271-A-G	-12498	313	445	0.494444	1	5.06841e-99	0.973457	0.0332462	9.999e-05	1.76414e-89	7.6891e-88	0.00013848
ENSG00000211935.3	8008	1.04661	757.751	324.759	8.16879e-88	14-106002729-A-G	-2845	293	383	0.425556	1	2.19368e-101	-0.859652	0.0287589	9.999e-05	7.20833e-89	3.1156e-87	0.000182809
ENSG00000171860.4	8712	1.04924	1125.65	326.995	9.47615e-88	12-8058041-A-G	-8430	284	351	0.39	1	1.2482e-100	-0.748039	0.02519	9.999e-05	7.65106e-89	3.27963e-87	0.000123883
ENSG00000186470.13	7498	1.07587	398.501	303.412	5.12121e-85	6-26374046-C-G	8887	73	83	0.0926339	1	6.31697e-105	-1.46287	0.0474686	9.999e-05	1.25173e-88	5.32156e-87	0.00037353
ENSG00000148110.15	7428	1.04991	606.197	322.4	4.42702e-87	9-94354422-G-A	-20129	99	112	0.124444	1	2.94031e-101	0.991098	0.0331929	9.999e-05	1.77191e-88	7.41154e-87	0.000230405
ENSG00000101307.15	9131	1.03977	2040.1	342.92	2.00586e-88	20-1616609-TG-T	-3452	142	162	0.18	1	8.84132e-97	0.632523	0.0220354	9.999e-05	1.77173e-88	7.41154e-87	6.67392e-05
ENSG00000123219.12	7025	1.04824	625.059	325.575	3.21951e-87	5-65562860-G-C	-311	299	379	0.422049	1	1.89937e-100	0.741055	0.0249946	9.999e-05	1.80626e-88	7.49478e-87	0.000222523
ENSG00000135968.20	7054	1.02959	705.6	332.475	1.3392e-88	2-108551177-G-A	102616	280	353	0.392857	1	5.81105e-100	-0.455348	0.0154235	9.999e-05	2.84165e-88	1.16974e-86	0.000187974
ENSG00000168385.17	8223	1.05271	967.726	323.41	9.82041e-87	2-241316356-G-GCCCGACAAACACTTAGAGCTTGTGTGGCCATCTTGTCTTT	1256	62	66	0.0733333	1	1.51799e-100	1.23192	0.0415155	9.999e-05	3.90446e-88	1.59458e-86	0.000145353
ENSG00000266714.6	7487	1.0556	1003.71	327.781	1.82083e-86	17-75589275-G-A	1217	82	88	0.0977778	1	6.39059e-99	1.06245	0.0363177	9.999e-05	4.47957e-88	1.81516e-86	0.000141153
ENSG00000101639.18	8196	1.04439	1208.54	338.258	2.51801e-87	18-12991394-T-C	32	256	323	0.358889	1	7.22514e-97	0.650903	0.022658	9.999e-05	5.86087e-88	2.35646e-86	0.000113984
ENSG00000140092.14	8372	1.04891	1212.77	331.325	7.71465e-87	14-91873506-G-A	-74481	254	318	0.353333	1	2.63821e-98	-0.822674	0.0282746	9.999e-05	7.96356e-88	3.17726e-86	0.000114888
ENSG00000259235.1	6111	1.00886	629.101	317.651	9.00839e-90	15-48305317-C-A	114256	119	125	0.138889	1	6.25662e-106	1.44926	0.0466267	9.999e-05	9.7117e-88	3.84514e-86	0.00019964
ENSG00000159720.11	4329	1.03514	267.019	316.602	3.81787e-87	16-67442669-A-G	-38568	123	158	0.175556	1	3.72232e-103	-0.365389	0.0120379	9.999e-05	1.12207e-87	4.40894e-86	0.000503774
ENSG00000279278.1	7966	1.03634	1031.44	332.816	1.72102e-87	22-22297558-C-CG	32957	302	404	0.449438	1	1.31072e-98	0.786881	0.026972	9.999e-05	1.58219e-87	6.17014e-86	0.000130847
ENSG00000107796.13	7495	1.04353	928.599	333.061	1.61743e-86	10-88992261-A-C	1302	296	391	0.435412	1	1.93654e-97	0.796119	0.0275725	9.999e-05	3.65653e-87	1.41532e-85	0.000148022
ENSG00000130177.14	4438	1.06592	548.945	325.156	1.63773e-84	13-114247303-C-T	12416	238	281	0.3125	1	1.90781e-97	0.644194	0.0223095	9.999e-05	3.96776e-87	1.5244e-85	0.000264715
ENSG00000170448.11	6240	1.03871	510.19	319.004	1.76613e-86	4-47915457-A-G	1316	247	306	0.34	1	1.31208e-101	1.009	0.0336896	9.999e-05	5.40789e-87	2.06242e-85	0.000266115
ENSG00000197355.10	6624	1.04547	1126.52	331.805	3.38696e-86	9-137073450-GCTCTGACCACTTC-G	-4051	199	236	0.262806	1	1.94466e-97	-0.966332	0.0334681	9.999e-05	6.68885e-87	2.53232e-85	0.000122618
ENSG00000139192.11	7401	1.02974	1244.88	333.909	2.05132e-87	12-6458621-T-C	6902	198	228	0.253333	1	3.31453e-98	0.688542	0.0236853	9.999e-05	8.22918e-87	3.0929e-85	0.00010659
ENSG00000135778.11	9103	1.03826	1458.76	337.772	9.21576e-87	1-232951136-T-C	531	191	220	0.244444	1	2.23397e-96	1.02632	0.0358829	9.999e-05	8.91707e-87	3.32733e-85	9.29767e-05
ENSG00000156261.12	7706	1.05652	655.004	320.944	1.63431e-84	21-29073627-G-A	-170	142	151	0.167778	1	1.05799e-98	0.807775	0.0276655	9.999e-05	2.77116e-86	1.02665e-84	0.000216782
ENSG00000152672.7	8247	1.02785	1174.55	337.482	6.84068e-87	2-70827968-G-C	7368	279	363	0.403333	1	1.32935e-96	0.971572	0.0339004	9.999e-05	3.8539e-86	1.41765e-84	0.000112419
ENSG00000157978.11	6464	1.02998	830.043	330.466	3.33476e-86	1-25563141-T-C	19561	327	434	0.483296	1	7.82729e-98	-0.406251	0.014021	9.999e-05	9.1455e-86	3.34047e-84	0.000159956
ENSG00000274256.1	8390	1.02058	1329.13	336.868	6.17637e-87	6-41227956-T-C	-22895	211	245	0.272222	1	7.96768e-97	1.19101	0.0414751	9.999e-05	1.58685e-85	5.75555e-84	9.74784e-05
ENSG00000126602.10	8127	1.06224	1032.03	320.313	5.34535e-83	16-3678516-C-T	-39081	233	278	0.308889	1	4.08476e-97	-0.697731	0.0242346	9.999e-05	6.26196e-85	2.25547e-83	0.000139552
ENSG00000218537.1	8194	1.04377	1158.17	332.912	7.15574e-84	22-23924767-A-C	25837	309	415	0.462054	1	1.70688e-94	-1.04221	0.0370593	9.999e-05	2.54222e-84	9.09356e-83	0.000118755
ENSG00000100034.13	7721	1.064	1161.32	333.399	2.8619e-82	22-21949149-G-C	8492	107	113	0.125556	1	1.49239e-92	-0.59136	0.0214017	9.999e-05	3.06947e-84	1.09043e-82	0.000124553
ENSG00000112139.14	7820	1.04892	1026.73	327.566	3.12693e-83	6-37704146-T-G	4840	291	359	0.398889	1	2.84638e-95	1.18407	0.0418099	9.999e-05	4.0599e-84	1.43247e-82	0.000135706
ENSG00000019169.10	7377	1.05804	889.422	327.124	1.9871e-82	2-118959874-G-C	17708	255	322	0.358575	1	1.7828e-94	-0.8213	0.0292092	9.999e-05	4.63108e-84	1.62296e-82	0.000160255
ENSG00000142089.15	4895	1.03989	756.07	335.162	1.19569e-83	11-308363-G-C	-12977	208	266	0.295556	1	1.27205e-93	-0.750677	0.0269045	9.999e-05	5.69566e-84	1.98265e-82	0.000180125
ENSG00000225690.1	8392	1.03438	1323.79	334.991	3.82106e-84	6-41228296-T-C	-19073	211	244	0.271715	1	3.17434e-94	1.23191	0.0439118	9.999e-05	8.65205e-84	2.97188e-82	0.000101442
ENSG00000154330.12	3886	1.04807	423.95	318.043	1.3372e-82	9-68560649-T-A	221386	206	251	0.278889	1	2.52069e-97	1.06991	0.0370925	9.999e-05	8.61047e-84	2.97188e-82	0.000327915
ENSG00000116299.16	6057	1.02389	865.168	332.513	1.31037e-84	1-109164258-A-G	50400	318	398	0.44308	1	1.93801e-95	-0.853933	0.0301075	9.999e-05	1.30651e-83	4.45819e-82	0.000151053
ENSG00000160948.13	5198	1.07097	645.931	318.963	6.5731e-81	8-144428520-G-C	-43	38	42	0.0466667	1	4.68518e-95	0.749162	0.0265047	9.999e-05	1.32829e-83	4.50287e-82	0.000227758
ENSG00000188321.13	8464	1.03561	1227.81	336.544	1.14108e-83	19-9324196-C-T	424	70	76	0.0846325	1	2.87701e-93	-1.14736	0.0412541	9.999e-05	1.97584e-83	6.65458e-82	0.000109719
ENSG00000120645.11	4369	1.0258	764.942	334.058	8.75686e-84	12-139036-C-G	72271	274	344	0.382222	1	4.45443e-94	1.03455	0.0369257	9.999e-05	5.65797e-83	1.89329e-81	0.000171694
ENSG00000166436.15	8482	1.06388	984.458	325.12	9.87945e-81	11-8682426-G-GC	10560	217	259	0.287778	1	4.37916e-93	1.00029	0.0360261	9.999e-05	1.13799e-82	3.78357e-81	0.000146885
ENSG00000160223.16	8563	1.04498	1135.27	324.98	3.93191e-82	21-44224547-T-TACA	-16419	208	255	0.283333	1	9.6032e-95	1.13351	0.0402154	9.999e-05	1.30875e-82	4.3236e-81	0.000121523
ENSG00000128973.12	6043	1.01939	859.309	335.891	8.08415e-84	15-68245591-C-CAG	-11540	303	398	0.442222	1	1.29902e-93	-0.70647	0.0253222	9.999e-05	1.92321e-82	6.31332e-81	0.000150299
ENSG00000198933.9	6348	1.05179	526.436	318.112	6.60407e-81	17-47691870-T-C	-2211	282	352	0.391111	1	2.65143e-95	0.480701	0.016969	9.999e-05	3.30956e-82	1.0796e-80	0.00026656
ENSG00000189339.11	7282	1.0437	1108.22	328.761	8.11345e-82	1-1661177-A-G	-31551	145	170	0.188889	1	2.57643e-93	-1.09182	0.0392403	9.999e-05	3.42649e-82	1.11076e-80	0.000124087
ENSG00000214026.10	9013	1.05022	1571.56	335.056	2.75639e-81	11-1956322-G-A	9044	101	112	0.124722	1	5.32714e-91	-1.03969	0.0381666	9.999e-05	5.51935e-82	1.77808e-80	8.89523e-05
ENSG00000235169.7	10634	1.05796	2136.31	341.436	1.83871e-80	1-3774964-A-G	2176	230	278	0.309417	1	1.99938e-88	0.842696	0.0316838	9.999e-05	1.42722e-81	4.56944e-80	6.67117e-05
ENSG00000196735.11	22266	1.0751	616.109	301.609	1.53934e-78	6-32643174-C-G	14995	270	334	0.371622	1	1.81031e-97	0.832598	0.0288284	9.999e-05	2.13089e-81	6.78051e-80	0.000241175
ENSG00000278970.1	6966	1.03661	1191.36	336.127	2.05074e-81	5-180829503-G-T	-1861	54	56	0.0622222	1	7.36407e-91	-1.61204	0.0592541	9.999e-05	3.4653e-81	1.09594e-79	0.000113363
ENSG00000239736.2	5876	1.02776	820.064	334.63	6.89611e-82	19-41586462-A-T	-13273	208	250	0.277778	1	8.64775e-92	1.1793	0.0429786	9.999e-05	3.76197e-81	1.18255e-79	0.000160971
ENSG00000167034.9	8377	1.02787	1238.95	333.566	1.14495e-81	8-23598021-A-G	-84906	168	197	0.219376	1	7.90476e-92	1.2694	0.0462456	9.999e-05	9.49171e-81	2.96568e-79	0.000106581
ENSG00000134824.13	6302	1.03394	878.828	333.134	6.84712e-81	11-61828092-C-T	11836	88	93	0.103333	1	4.54865e-91	1.59045	0.0583479	9.999e-05	1.42019e-80	4.41082e-79	0.000152625
ENSG00000183386.9	6964	1.05569	1033.27	329.208	2.78389e-79	1-37999643-G-A	-5963	208	246	0.273942	1	2.69608e-90	0.7217	0.0266663	9.999e-05	1.74209e-80	5.37836e-79	0.000137148
ENSG00000158623.14	6696	1.03538	1186.91	337.839	1.0338e-80	7-130588896-T-G	-79751	184	212	0.235556	1	1.25968e-89	-0.927574	0.0344866	9.999e-05	2.29505e-80	7.04358e-79	0.000113431
ENSG00000279942.1	8093	1.03958	1183.48	335.724	2.49777e-80	6-37516953-G-A	-50763	325	436	0.484444	1	9.45922e-90	1.02781	0.0381693	9.999e-05	2.71606e-80	8.28665e-79	0.000114988
ENSG00000140105.17	7675	1.04416	1357.59	334.787	5.48705e-80	14-100341818-G-A	-34987	195	232	0.257778	1	1.29901e-89	0.57612	0.0214224	9.999e-05	3.17809e-80	9.63959e-79	0.000101412
ENSG00000168903.8	6470	1.01667	1011.88	334.617	8.35672e-82	5-180916617-T-C	-72228	157	173	0.192222	1	1.06431e-91	1.33724	0.0487749	9.999e-05	4.19414e-80	1.26474e-78	0.000126727
ENSG00000164307.12	7874	1.03611	687.261	326.315	4.70284e-80	5-96774507-A-T	-33593	165	196	0.217778	1	5.70395e-92	-0.91178	0.0331741	9.999e-05	5.50125e-80	1.64931e-78	0.000196254
ENSG00000065060.16	7547	1.05554	792.69	322.994	1.45263e-78	6-34864884-T-C	72869	301	394	0.438616	1	3.65616e-91	0.682382	0.0250124	9.999e-05	7.73685e-80	2.30623e-78	0.000178699
ENSG00000096696.13	9855	1.04825	1267.83	328.397	4.33012e-79	6-7442543-G-T	-99032	317	424	0.47191	1	2.70269e-90	0.965233	0.035665	9.999e-05	1.25692e-79	3.72526e-78	0.000109716
ENSG00000100092.20	7333	1.02051	1539.18	345.744	4.79425e-81	22-37633716-A-G	-938	240	295	0.327778	1	5.56433e-88	0.413555	0.0156139	9.999e-05	1.9164e-79	5.64759e-78	8.41601e-05
ENSG00000141560.14	5659	1.03491	705.351	327.548	2.80555e-79	17-82720752-C-CCTT	4069	288	343	0.38196	1	9.67947e-91	-0.761911	0.0280365	9.999e-05	4.43655e-79	1.30005e-77	0.000190633
ENSG00000234585.6	8424	1.06139	302.178	304.044	1.20665e-76	7-65070164-A-G	31804	266	334	0.371622	1	2.32191e-94	1.04559	0.0372246	9.999e-05	1.10097e-78	3.20808e-77	0.000475502
ENSG00000186193.8	6662	1.03118	1302.27	340.079	2.01423e-79	9-137073450-GCTCTGACCACTTC-G	2862	199	236	0.262806	1	1.27144e-87	-1.07479	0.0407162	9.999e-05	1.13822e-78	3.29807e-77	0.000102273
ENSG00000161265.14	7217	1.01524	1184.63	340.32	2.1534e-80	19-35742022-T-C	-2959	126	141	0.156667	1	1.23709e-88	0.771152	0.0289374	9.999e-05	1.72556e-78	4.97216e-77	0.000107838
ENSG00000113303.11	6710	1.04808	1002.17	329.279	1.63741e-77	5-180939055-A-G	39978	156	172	0.191537	1	2.95101e-88	-0.842463	0.0317253	9.999e-05	4.55403e-78	1.30499e-76	0.00013874
ENSG00000179750.15	6396	1.03693	930.198	329.645	2.90797e-78	22-38959104-T-C	-23243	168	192	0.213333	1	5.12693e-89	1.23229	0.0460764	9.999e-05	4.69598e-78	1.33827e-76	0.000145306
ENSG00000070614.14	8044	1.0375	1332.26	340.175	2.50889e-78	5-150488763-G-A	2945	63	67	0.0744444	1	2.18402e-86	-0.751467	0.0288021	9.999e-05	5.29917e-78	1.50192e-76	0.000101606
ENSG00000272779.1	8172	1.03138	1117.73	335.487	1.4418e-78	22-22297558-C-CG	-5666	302	404	0.449438	1	7.71581e-88	0.798138	0.0301742	9.999e-05	7.15328e-78	2.0164e-76	0.000119217
ENSG00000236209.1	6914	1.0279	888.095	325.34	1.05461e-78	2-74958729-G-T	33883	265	334	0.371111	1	1.11359e-90	0.972042	0.0357889	9.999e-05	7.46102e-78	2.09178e-76	0.000148698
ENSG00000123329.17	5592	1.04719	584.506	325.372	6.25128e-77	12-57476865-A-G	-11949	95	107	0.119154	1	1.26987e-88	-0.500258	0.0187741	9.999e-05	1.22475e-77	3.41525e-76	0.000237332
ENSG00000280798.1	7181	1.01742	925.76	333.937	5.40373e-79	11-33046960-T-TG	-29501	219	265	0.294444	1	1.01939e-88	0.985877	0.0369659	9.999e-05	2.42021e-77	6.71275e-76	0.000138791
ENSG00000204644.9	17218	1.07029	323.759	291.442	1.32678e-74	6-29680787-C-T	-323	225	269	0.299555	1	9.89547e-96	1.20426	0.0423481	9.999e-05	4.00724e-77	1.10554e-75	0.000453579
ENSG00000211667.2	9974	1.03247	1488.23	338.044	9.9931e-78	22-22758812-A-G	-13012	250	314	0.348889	1	2.9736e-86	0.947086	0.036346	9.999e-05	5.87712e-77	1.61284e-75	8.97915e-05
ENSG00000076067.12	4990	1.03961	660.108	330.418	1.09219e-76	12-56521763-G-A	-166	293	394	0.437778	1	5.07749e-87	-0.859921	0.0327617	9.999e-05	8.98691e-77	2.45327e-75	0.000206156
ENSG00000147813.15	7537	1.05575	1054.34	331.844	9.58451e-76	8-143578341-C-CG	-16	143	161	0.178889	1	1.38154e-85	-0.778436	0.0300641	9.999e-05	9.54642e-77	2.59236e-75	0.000134428
ENSG00000172057.9	5866	1.05282	685.15	325.319	1.40298e-75	17-39872867-C-G	-54734	337	446	0.496659	1	4.4771e-87	0.598463	0.0227887	9.999e-05	1.47452e-76	3.98325e-75	0.00020535
ENSG00000120539.14	9780	1.03746	777.964	319.765	1.16573e-76	10-27154694-C-G	-573	282	363	0.403333	1	7.93072e-90	-0.805308	0.029885	9.999e-05	1.6387e-76	4.40383e-75	0.000173973
ENSG00000257176.2	9627	1.03667	1002.11	334.694	8.10547e-77	12-29338595-A-G	20747	260	317	0.352349	1	4.4576e-86	0.989739	0.0380463	9.999e-05	1.66929e-76	4.46292e-75	0.000134792
ENSG00000123838.10	5999	1.02677	911.083	337.894	2.60487e-77	1-207105106-G-A	844	84	98	0.109375	1	7.92161e-86	1.38213	0.0532567	9.999e-05	2.50784e-76	6.6364e-75	0.000144521
ENSG00000177406.4	7165	1.0435	1232.95	337.174	2.9275e-76	12-643194-G-A	12303	99	108	0.12	1	7.77986e-85	1.19668	0.0465505	9.999e-05	2.50187e-76	6.6364e-75	0.000111476
ENSG00000204001.9	6798	1.02487	1333.05	339.57	1.30806e-77	9-136757507-T-C	-1036	132	138	0.153333	1	9.60092e-86	1.40835	0.0543103	9.999e-05	2.52502e-76	6.64354e-75	9.82898e-05
ENSG00000188933.14	6738	1.05841	693.689	318.57	5.56295e-75	17-16797409-G-A	10920	266	262	0.291383	1	3.54896e-88	1.54081	0.0580671	9.999e-05	2.53616e-76	6.64354e-75	0.000205655
ENSG00000237541.3	22461	1.04888	739.597	310.944	1.29787e-75	6-32642232-C-G	-99110	264	313	0.348552	1	4.64783e-91	1.16599	0.0427798	9.999e-05	2.83659e-76	7.3932e-75	0.000188366
ENSG00000211753.4	4854	1.02561	650.439	332.931	4.54831e-77	7-142721177-C-T	517	305	420	0.467706	1	8.3039e-87	0.91276	0.0348451	9.999e-05	3.82904e-76	9.92997e-75	0.000201817
ENSG00000267174.5	7064	1.04676	771.222	323.717	1.87711e-75	19-11302105-T-C	-19218	305	415	0.461111	1	2.37454e-87	-0.734064	0.0278797	9.999e-05	6.20222e-76	1.60044e-74	0.000179684
ENSG00000248905.8	8480	1.04334	1400.26	334.847	8.85742e-76	15-33103478-C-T	-91255	250	314	0.349666	1	7.13594e-85	1.06391	0.0413709	9.999e-05	9.31424e-76	2.39158e-74	9.81178e-05
ENSG00000180767.9	9389	1.0593	815.568	321.4	2.19204e-74	3-126529005-C-T	4722	307	407	0.452222	1	1.01706e-86	-0.769948	0.0294177	9.999e-05	1.11093e-75	2.83844e-74	0.000175311
ENSG00000159840.15	3976	1.03541	440.009	327.866	3.20667e-75	7-143384849-G-C	3769	158	181	0.202461	1	5.31154e-86	-0.300235	0.0115496	9.999e-05	3.96714e-75	1.00864e-73	0.000305964
ENSG00000204650.14	6662	1.06185	425.843	317.965	2.86948e-73	17-45494449-G-A	-125879	128	145	0.16147	1	2.57111e-86	0.692917	0.0265758	9.999e-05	5.63945e-75	1.42683e-73	0.00033783
ENSG00000111788.10	8826	1.0301	963.91	327.55	1.07811e-75	12-9282246-T-C	5011	318	410	0.455556	1	1.26036e-86	1.0271	0.0392773	9.999e-05	6.98252e-75	1.75806e-73	0.000137786
ENSG00000161055.3	7868	1.03541	1244.96	334.82	2.19539e-75	5-180561283-C-T	-30257	104	113	0.125556	1	1.94741e-84	1.42406	0.0556078	9.999e-05	7.86671e-75	1.97111e-73	0.000108151
ENSG00000165985.9	9303	1.0561	1182.89	328.393	8.23002e-74	10-16513432-A-T	-8573	265	334	0.371938	1	2.97605e-84	-0.960747	0.0375826	9.999e-05	1.12115e-74	2.79569e-73	0.000119925
ENSG00000011485.14	7276	1.05565	1242.62	333.962	8.72443e-74	19-46350798-C-T	3804	155	182	0.202222	1	7.53693e-83	-0.684804	0.0271547	9.999e-05	1.35267e-74	3.35686e-73	0.00011403
ENSG00000158483.15	7713	1.04388	731.476	324.998	2.95712e-74	11-71788184-C-G	674	328	444	0.49442	1	1.25272e-85	-0.834133	0.0322021	9.999e-05	1.68373e-74	4.15855e-73	0.000188072
ENSG00000259488.2	6161	1.05242	699.914	326.54	1.19084e-73	15-48313011-A-T	-18845	118	124	0.138085	1	1.54994e-84	1.50403	0.0586745	9.999e-05	1.72776e-74	4.24708e-73	0.000200816
ENSG00000171617.13	7248	1.03458	931.773	329.69	6.6768e-75	5-74631711-TG-T	-9713	85	93	0.103333	1	3.58201e-85	1.40738	0.0545702	9.999e-05	2.11462e-74	5.1735e-73	0.00014419
ENSG00000164597.13	6727	1.04126	843.726	328.608	2.24762e-74	7-107540790-C-A	-23167	161	193	0.214444	1	7.63129e-85	0.749389	0.0291486	9.999e-05	2.24992e-74	5.47868e-73	0.000161976
ENSG00000156110.13	5221	1.06845	399.76	325.072	5.0872e-72	10-74169175-T-C	17990	114	128	0.145125	1	5.03662e-83	1.07154	0.0424179	9.999e-05	3.91643e-74	9.49216e-73	0.000365731
ENSG00000198502.5	22086	1.06109	650.143	305.338	1.19936e-72	6-32584429-G-T	54142	121	140	0.158014	1	4.77534e-89	1.27306	0.0475872	9.999e-05	4.55231e-74	1.0982e-72	0.000220886
ENSG00000279672.1	7232	1.05086	935.297	327.47	1.86984e-73	11-780321-C-CTG	704	270	346	0.384444	1	4.46839e-84	0.844722	0.0331002	9.999e-05	4.84568e-74	1.16356e-72	0.000149698
ENSG00000164403.14	6433	1.03549	913.148	333.981	1.87344e-74	5-132843089-C-T	12191	119	139	0.154788	1	1.34895e-83	-1.11203	0.0437771	9.999e-05	5.18379e-74	1.23901e-72	0.000147477
ENSG00000163050.16	7461	1.03378	625.771	323.205	2.25605e-74	1-226987666-G-T	90130	282	344	0.383073	1	3.13373e-86	0.563432	0.0216273	9.999e-05	5.62079e-74	1.3373e-72	0.000214253
ENSG00000197147.13	6612	1.0675	695.043	326.776	4.27224e-72	1-89557240-G-A	32404	298	385	0.427778	1	1.09332e-82	0.637626	0.0253237	9.999e-05	6.8223e-74	1.61575e-72	0.00020989
ENSG00000101220.17	8970	1.03425	1421.13	334.953	1.77683e-74	20-3765423-A-T	-2964	54	60	0.0666667	1	2.195e-83	0.882758	0.0348225	9.999e-05	9.50611e-74	2.24114e-72	9.44619e-05
ENSG00000204110.6	8198	1.04744	1067.33	330.363	3.14569e-73	6-37518369-T-C	11021	264	340	0.377778	1	4.24528e-83	0.968519	0.0383119	9.999e-05	1.66434e-73	3.90606e-72	0.00013006
ENSG00000142188.16	6469	1.02188	1029.95	333.517	6.65232e-75	21-33441093-A-G	-38918	285	378	0.420582	1	3.23055e-84	0.440589	0.0172409	9.999e-05	1.8813e-73	4.39536e-72	0.000126222
ENSG00000100376.11	9739	1.03479	2265.52	342.975	4.3748e-74	22-45335658-C-T	26690	119	123	0.136667	1	4.77485e-81	1.36541	0.0551066	9.999e-05	3.57996e-73	8.32649e-72	5.93393e-05
ENSG00000174791.10	4559	1.05832	394.792	314.628	9.56074e-72	11-66335298-A-C	-1542	135	151	0.167778	1	2.15171e-85	-0.821383	0.0317811	9.999e-05	3.7593e-73	8.70458e-72	0.000361241
ENSG00000263335.1	4248	1.06425	574.286	320.568	3.32029e-71	16-15727006-C-T	332	152	163	0.181514	1	3.28192e-83	0.927979	0.0366685	9.999e-05	8.25591e-73	1.90314e-71	0.000252006
ENSG00000183844.16	10235	1.04757	1921.22	335.537	1.06143e-72	21-41318497-C-T	14285	134	150	0.166667	1	2.97498e-81	1.32905	0.0535309	9.999e-05	1.07929e-72	2.47695e-71	7.22808e-05
ENSG00000160305.17	5114	1.05327	483.549	316.473	1.20944e-71	21-46540580-T-C	81681	280	336	0.373884	1	8.74257e-85	0.604929	0.0235429	9.999e-05	1.32418e-72	3.0256e-71	0.000291273
ENSG00000002726.20	8429	1.07499	1290.96	327.134	1.42246e-70	7-150780504-T-G	-44123	213	254	0.282222	1	7.5268e-81	0.975744	0.039457	9.999e-05	1.75674e-72	3.99632e-71	0.000115083
ENSG00000196352.14	6529	1.04517	848.935	327.685	2.68619e-72	1-207313111-T-C	-8397	199	234	0.26	1	1.07596e-82	-0.519591	0.0206345	9.999e-05	1.77509e-72	4.02043e-71	0.000162582
ENSG00000234719.8	11238	1.02866	1417.34	330.168	1.6193e-73	16-11976565-T-C	-78	307	405	0.45	1	1.78487e-83	1.02349	0.0403389	9.999e-05	2.28993e-72	5.16396e-71	9.33581e-05
ENSG00000223745.7	6175	1.05316	536.639	323.976	2.10134e-71	1-93275468-C-T	-70419	149	163	0.181514	1	1.38762e-82	-0.90083	0.0358131	9.999e-05	2.69143e-72	6.04309e-71	0.000262389
ENSG00000143297.18	8722	1.04858	991.994	329.092	7.09619e-72	1-157566590-A-G	14070	160	180	0.200445	1	7.24014e-82	0.78198	0.0313069	9.999e-05	3.36655e-72	7.52636e-71	0.00014034
ENSG00000181409.11	8645	1.02813	1280.73	334.125	3.87223e-73	17-81149334-C-T	-16743	273	349	0.387778	1	4.41696e-82	-0.348216	0.0139117	9.999e-05	5.5003e-72	1.22439e-70	0.000103176
ENSG00000178971.13	7632	1.04227	1264.85	331.318	3.99214e-72	17-8247086-G-C	-958	218	256	0.284598	1	1.30162e-81	-0.548108	0.0219986	9.999e-05	6.42922e-72	1.42505e-70	0.000108328
ENSG00000171763.18	6994	1.05086	657.236	324.138	2.87007e-71	15-45402120-G-T	-211	227	278	0.308889	1	2.18509e-82	0.916343	0.0365	9.999e-05	6.6321e-72	1.45756e-70	0.000213021
ENSG00000268362.5	5864	1.04209	332.562	320.471	1.51701e-71	19-24063112-A-T	14175	125	140	0.155902	1	1.23743e-83	1.33136	0.0523921	9.999e-05	6.60981e-72	1.45756e-70	0.000411742
ENSG00000128039.10	8407	1.04507	1080.38	333.316	7.62488e-72	4-55346203-G-GCGCGTCCCCGCCCCGCGC	94	61	65	0.0723831	1	8.12505e-81	1.55105	0.0627416	9.999e-05	6.89579e-72	1.50912e-70	0.000127726
ENSG00000268555.1	10679	1.04787	565.859	317.09	2.24955e-71	19-21597153-T-C	9831	234	288	0.320713	1	2.64504e-84	-0.834817	0.0326403	9.999e-05	7.01067e-72	1.52781e-70	0.000245567
ENSG00000044115.20	4168	1.05016	408.259	323.499	5.45467e-71	5-138743303-T-C	132336	259	324	0.360802	1	3.19475e-82	-0.446973	0.0178327	9.999e-05	8.79848e-72	1.90941e-70	0.000342309
ENSG00000205464.11	6634	1.04947	787.882	325.604	2.9604e-71	5-82275850-C-T	-3612	231	275	0.305556	1	5.22552e-82	1.10547	0.0441965	9.999e-05	1.03034e-71	2.22668e-70	0.000177084
ENSG00000211679.2	10414	1.01835	1564.36	338.891	1.66999e-73	22-22906669-T-A	327	312	404	0.449541	1	2.33961e-81	0.623676	0.0250943	9.999e-05	1.36981e-71	2.94802e-70	8.23375e-05
ENSG00000224557.7	23539	1.08014	864.669	308.228	5.34428e-69	6-33084192-A-T	-28259	276	349	0.388393	1	8.85399e-84	0.939983	0.0369387	9.999e-05	2.59111e-71	5.5534e-70	0.000173948
ENSG00000182534.13	8992	1.03907	1802.42	340.967	7.67086e-72	17-76710142-T-C	-874	121	141	0.156667	1	4.85446e-79	1.19074	0.0490248	9.999e-05	3.03253e-71	6.47272e-70	7.54056e-05
ENSG00000138801.8	6600	1.06079	681.625	325.857	5.04741e-70	4-107693171-G-A	-27281	190	231	0.256667	1	1.5896e-80	0.840797	0.0341093	9.999e-05	3.05072e-71	6.48487e-70	0.000210531
ENSG00000160408.14	5504	1.03616	637.201	323.997	2.37536e-71	9-127906678-A-G	1270	112	127	0.142058	1	1.61875e-82	-0.598391	0.023805	9.999e-05	5.25828e-71	1.11318e-69	0.000211696
ENSG00000176485.11	5839	1.04115	647.383	327.306	5.86517e-71	11-63617979-T-C	1096	292	383	0.426503	1	2.99435e-81	-0.746051	0.0300499	9.999e-05	6.27059e-71	1.32209e-69	0.000211035
ENSG00000166839.16	5847	1.02303	548.013	328.27	4.59466e-72	15-64895021-T-C	-16881	213	246	0.273333	1	2.77344e-82	0.902301	0.035977	9.999e-05	6.55765e-71	1.37702e-69	0.000237926
ENSG00000218510.6	8096	1.03065	1206	334.538	7.11513e-72	1-22025902-TCGGGCTCAGCTCCCCCCCACCACAAC-T	1371	166	187	0.208241	1	1.46184e-80	1.12104	0.0454617	9.999e-05	6.944e-71	1.45227e-69	0.000110285
ENSG00000136819.15	8430	1.0391	1512.4	338.51	2.61736e-71	9-129829932-A-G	-5931	191	219	0.243875	1	5.21696e-79	-0.640661	0.0263855	9.999e-05	9.0038e-71	1.87549e-69	8.98715e-05
ENSG00000177646.18	6492	1.07561	550.699	319.71	1.63534e-68	3-128919987-C-G	40391	27	28	0.0311804	1	2.90494e-80	2.01696	0.0820365	9.999e-05	1.05132e-70	2.18114e-69	0.00027015
ENSG00000250155.1	7050	1.04527	675.362	326.354	1.9096e-70	5-36702762-C-A	-22433	273	318	0.353333	1	6.83637e-81	1.10451	0.0446457	9.999e-05	1.18581e-70	2.45036e-69	0.000204413
ENSG00000127954.12	6522	1.04297	632.808	325.787	1.6877e-70	7-88272382-A-G	-34509	111	124	0.138393	1	4.31781e-81	-0.504391	0.020348	9.999e-05	1.38842e-70	2.85764e-69	0.000216895
ENSG00000052749.13	6666	1.02663	1101.58	338.035	8.60125e-72	10-97398698-T-C	-27378	251	319	0.354444	1	1.17884e-79	0.43984	0.0179982	9.999e-05	1.44575e-70	2.95222e-69	0.000119487
ENSG00000171916.16	4365	1.04385	458.65	324.913	2.75212e-70	17-18574095-T-C	97358	263	325	0.361607	1	4.65214e-81	-0.917916	0.0370421	9.999e-05	1.44406e-70	2.95222e-69	0.000299901
ENSG00000171049.8	10580	1.03664	1887.48	338.011	3.36162e-71	19-51764450-G-T	12424	305	401	0.445556	1	5.30108e-79	-0.356114	0.0146675	9.999e-05	2.15373e-70	4.38066e-69	7.1562e-05
ENSG00000067836.12	10696	1.04956	1677.9	332.716	2.77059e-70	16-4803815-G-A	865	234	284	0.315556	1	3.38986e-79	0.474197	0.0194932	9.999e-05	2.34562e-70	4.75232e-69	8.31782e-05
ENSG00000129295.8	8158	1.04315	1204.11	332.894	1.88487e-70	8-132709020-T-C	33403	288	393	0.436667	1	2.41414e-79	0.739595	0.0303583	9.999e-05	2.96608e-70	5.98601e-69	0.000114046
ENSG00000167280.16	9299	1.04177	2186.63	341.206	1.01195e-70	17-79082873-T-C	7934	94	104	0.115556	1	9.4314e-78	-0.972317	0.0405544	9.999e-05	3.56916e-70	7.17521e-69	6.25851e-05
ENSG00000069188.16	9396	1.05279	2207.6	342.323	8.35317e-70	17-73591438-G-A	-52651	91	97	0.108018	1	1.69582e-76	-1.08428	0.0458046	9.999e-05	6.10738e-70	1.22305e-68	6.37327e-05
ENSG00000228242.6	8438	1.02995	1326.58	336.34	4.8443e-71	3-14147200-C-A	2563	276	349	0.387778	1	3.29627e-79	0.533055	0.02191	9.999e-05	6.1681e-70	1.23046e-68	0.000100079
ENSG00000158825.5	7809	1.04314	1111.25	334.035	4.639e-70	1-20597837-A-G	8889	111	119	0.132222	1	1.22432e-78	0.413097	0.0170766	9.999e-05	6.98796e-70	1.38867e-68	0.000123572
ENSG00000142178.7	8744	1.05749	1151.53	325.476	3.65567e-69	21-43414945-G-A	-12183	179	205	0.228795	1	1.26498e-79	1.15524	0.0472866	9.999e-05	7.16168e-70	1.41776e-68	0.000123613
ENSG00000073605.18	5853	1.03639	747.936	332.769	5.02024e-70	17-39872867-C-G	-45783	337	446	0.496659	1	6.82777e-79	0.541667	0.0223346	9.999e-05	1.41452e-69	2.7896e-68	0.000180463
ENSG00000017797.12	9272	1.03875	1813.35	339.323	3.10387e-70	18-9508724-C-A	33715	176	202	0.225446	1	1.23718e-77	0.424743	0.0177368	9.999e-05	1.49975e-69	2.94647e-68	7.4889e-05
ENSG00000106733.20	8020	1.04024	1150.14	332.815	6.21489e-70	9-75092384-A-T	4167	276	351	0.390625	1	8.90331e-79	-0.777524	0.0320967	9.999e-05	1.52976e-69	2.9941e-68	0.00011852
ENSG00000214401.4	6244	1.04508	428.326	322.592	3.59957e-69	17-46286250-A-T	92674	117	117	0.13029	1	2.50257e-80	1.68371	0.0684381	9.999e-05	1.63123e-69	3.18069e-68	0.000322133
ENSG00000139190.16	7399	1.03091	1364.67	338.583	2.56085e-70	12-6467693-T-C	-3294	258	303	0.336667	1	6.81998e-78	0.660045	0.0274907	9.999e-05	3.04538e-69	5.91586e-68	9.75276e-05
ENSG00000166825.13	8269	1.07427	1090.5	324.522	2.55726e-67	15-89814887-A-G	-514	295	372	0.413333	1	1.02396e-77	-0.339618	0.0141703	9.999e-05	5.13897e-69	9.94558e-68	0.000135998
ENSG00000215190.9	3955	1.05824	197.167	310.764	1.57947e-67	6-57876247-C-T	-85254	231	279	0.31069	1	2.48287e-81	0.884502	0.035598	9.999e-05	5.31665e-69	1.02512e-67	0.00072298
ENSG00000162069.14	6862	1.03495	1055.43	329.333	1.49848e-69	16-3037061-A-T	1724	272	330	0.366667	1	3.73026e-79	0.869374	0.0357528	9.999e-05	7.80991e-69	1.50027e-67	0.00012742
ENSG00000231259.4	4037	1.03446	472.047	330.657	4.18193e-69	2-87050982-G-GT	-2087	292	391	0.435123	1	2.44482e-78	0.946308	0.0392368	9.999e-05	1.05885e-68	2.02654e-67	0.000284504
ENSG00000143198.12	8144	1.02828	1139.04	334.358	9.07347e-70	1-165631030-T-A	169	311	395	0.439732	1	3.08904e-78	-0.524231	0.0217585	9.999e-05	1.3894e-68	2.6494e-67	0.000116054
ENSG00000160213.6	8705	1.04054	1155.28	326.774	5.48298e-69	21-43776442-CGCGCGGGGCGGG-C	-3	271	341	0.379775	1	4.10997e-79	-0.431146	0.0177383	9.999e-05	1.41474e-68	2.68783e-67	0.000118082
ENSG00000182871.14	8926	1.04059	1335.53	333.592	4.86936e-69	21-45483498-C-T	78361	156	182	0.203125	1	1.36927e-77	-0.866772	0.0362115	9.999e-05	1.44302e-68	2.73155e-67	0.00010216
ENSG00000229391.7	22189	1.0608	669.39	307.731	2.14672e-67	6-32621193-A-AAAC	61171	241	261	0.290888	1	5.93861e-82	1.16326	0.0465322	9.999e-05	1.83649e-68	3.46373e-67	0.000214383
ENSG00000110237.3	5837	1.02609	664.67	333.158	2.23298e-69	11-73307368-T-A	-1197	148	169	0.187778	1	4.52459e-78	1.14056	0.0474187	9.999e-05	2.81388e-68	5.28791e-67	0.000197741
ENSG00000197020.10	10865	1.04317	543.052	314.47	3.83488e-68	19-21767600-T-C	-28	310	392	0.435556	1	3.96142e-81	0.543684	0.0219251	9.999e-05	3.2964e-68	6.17231e-67	0.000252865
ENSG00000198178.10	8428	1.01633	1263.61	336.639	3.65555e-70	12-7751515-T-G	-90	294	377	0.418889	1	3.68805e-78	0.974071	0.0404607	9.999e-05	3.78761e-68	7.06656e-67	0.000101391
ENSG00000010030.13	7408	1.0607	1067.96	330.891	6.13394e-67	6-36387595-T-C	-205	306	400	0.445434	1	8.00941e-76	0.611877	0.0260275	9.999e-05	9.32296e-68	1.73316e-66	0.000134347
ENSG00000110455.13	7751	1.03928	1162.98	331.898	2.88878e-68	11-44066439-G-T	514	67	71	0.0792411	1	4.21988e-77	1.5926	0.0668656	9.999e-05	9.69045e-68	1.79504e-66	0.000116924
ENSG00000276775.1	7981	1.05981	709.775	319.858	9.0247e-67	14-106010284-C-T	-2136	320	427	0.475446	1	3.52006e-78	-0.763578	0.0317108	9.999e-05	1.03675e-67	1.91362e-66	0.000201691
ENSG00000254682.1	7727	1.06767	834.071	328.146	3.25707e-66	11-71450610-G-A	1936	297	405	0.45	1	1.3022e-75	-0.905346	0.0385945	9.999e-05	1.53795e-67	2.82866e-66	0.000174982
ENSG00000035115.21	5750	1.02458	597.42	328.441	1.16867e-68	2-264019-C-A	-2379	216	252	0.28	1	2.41315e-78	-0.578112	0.0239689	9.999e-05	1.72957e-67	3.16987e-66	0.000219134
ENSG00000149084.12	8239	1.02259	1037.98	334.976	5.37812e-69	11-43853766-G-A	173086	277	334	0.371111	1	3.14814e-77	-0.790546	0.0331483	9.999e-05	1.85507e-67	3.38791e-66	0.000125479
ENSG00000233429.9	7308	1.04667	781.035	324.907	2.33877e-67	7-26912520-T-C	-183574	305	392	0.435556	1	1.13611e-77	-0.794052	0.0331462	9.999e-05	1.89653e-67	3.45147e-66	0.000177387
ENSG00000116791.13	6245	1.03617	562.53	322.945	8.09429e-68	1-74748142-G-GACAACTTA	14991	242	278	0.309577	1	1.14243e-78	0.63232	0.026131	9.999e-05	2.11102e-67	3.82838e-66	0.000239797
ENSG00000111696.11	8230	1.03781	1245.89	338.062	5.03035e-68	12-103787094-G-A	-54103	151	164	0.182222	1	1.84751e-75	1.145	0.0488871	9.999e-05	2.30364e-67	4.16313e-66	0.000108735
ENSG00000196209.12	9014	1.05339	1838.85	335.705	3.38137e-67	20-1482244-G-T	-9343	214	259	0.287778	1	4.74035e-75	-0.45968	0.0197097	9.999e-05	2.56273e-67	4.6153e-66	7.66283e-05
ENSG00000121716.20	5419	1.03317	535.504	322.956	8.35781e-68	7-100375728-C-T	23552	133	142	0.161731	1	1.19331e-78	0.68977	0.0285106	9.999e-05	3.23821e-67	5.81159e-66	0.000249966
ENSG00000128731.15	6824	1.0514	1073.53	336.428	5.51601e-67	15-28136391-G-A	-185761	134	152	0.168889	1	1.17719e-74	0.860394	0.0370423	9.999e-05	3.25631e-67	5.82393e-66	0.000130601
ENSG00000183617.4	9161	1.04461	1871.78	336.297	1.84554e-67	19-3762700-C-T	36	298	378	0.42	1	3.24194e-75	-0.493734	0.0211338	9.999e-05	5.00086e-67	8.91332e-66	7.36386e-05
ENSG00000249476.1	8786	1.03566	810.103	327.012	1.30881e-67	5-109334720-A-G	8351	191	222	0.246667	1	1.79479e-77	0.888999	0.0371843	9.999e-05	5.46413e-67	9.7057e-66	0.000166304
ENSG00000092758.15	9512	1.03106	1818.38	343.569	3.55051e-68	20-62832003-G-A	15759	204	245	0.272222	1	1.91489e-74	-0.937012	0.0404295	9.999e-05	6.46375e-67	1.14421e-65	7.3223e-05
ENSG00000211964.3	6299	1.04652	514.911	321.128	1.22213e-66	14-106536523-G-A	-1821	214	256	0.285078	1	1.00644e-77	0.624247	0.0260442	9.999e-05	7.08045e-67	1.24911e-65	0.000268946
ENSG00000184939.15	5240	1.05447	462.451	321.674	7.62704e-66	16-68541509-T-C	11419	190	211	0.234967	1	1.15041e-76	-0.680508	0.0286982	9.999e-05	1.36488e-66	2.39972e-65	0.00030547
ENSG00000125247.15	7838	1.02362	1161.15	335.031	4.20444e-68	13-100693788-G-C	18695	243	287	0.319599	1	3.25459e-76	0.706695	0.0299404	9.999e-05	1.46344e-66	2.56432e-65	0.00011247
ENSG00000274627.1	7907	1.05761	905.227	317.467	7.13626e-66	16-89512715-G-A	-4082	312	392	0.436526	1	1.08189e-77	0.64026	0.0267208	9.999e-05	1.64533e-66	2.87333e-65	0.000157292
ENSG00000158525.15	6772	1.04792	1006.31	331.966	1.74196e-66	7-130368224-G-T	23408	192	214	0.237778	1	4.53639e-75	1.15046	0.0493186	9.999e-05	1.687e-66	2.93621e-65	0.000138115
ENSG00000123643.12	8339	1.02456	977.507	332.163	6.80022e-68	5-151469313-A-G	32267	283	345	0.384187	1	1.27693e-76	-0.646615	0.0272815	9.999e-05	1.74557e-66	3.02799e-65	0.000133927
ENSG00000110203.8	7593	1.04913	665.989	321.93	3.37227e-66	11-72139110-C-CTA	24241	77	86	0.0955556	1	5.08924e-77	1.36354	0.0572957	9.999e-05	1.83842e-66	3.17842e-65	0.000209312
ENSG00000276747.1	7342	1.02039	1418.92	344.561	3.29413e-68	1-17393562-C-T	21366	281	351	0.39	1	2.85677e-74	0.995365	0.0430249	9.999e-05	2.25947e-66	3.89339e-65	9.12656e-05
ENSG00000135929.8	6248	1.04327	910.422	332.46	1.59691e-66	2-218733369-G-A	-48387	331	437	0.486607	1	5.28327e-75	0.782651	0.0335741	9.999e-05	2.72528e-66	4.6805e-65	0.000150878
ENSG00000204525.16	18648	1.06862	543.261	298.606	9.4389e-65	6-31271601-T-G	-504	335	450	0.5	1	4.47122e-81	0.486455	0.0196274	9.999e-05	3.09579e-66	5.29928e-65	0.000269254
ENSG00000264070.1	6837	1.05782	429.688	316.711	3.93194e-65	17-46150803-C-T	564932	113	113	0.128995	1	5.40272e-77	1.70501	0.0716634	9.999e-05	4.41427e-66	7.53136e-65	0.000331501
ENSG00000102858.12	9897	1.04716	1572.52	331.313	2.78537e-66	16-4686315-C-T	69822	322	407	0.453125	1	5.53897e-75	-0.406016	0.0174209	9.999e-05	4.91502e-66	8.35823e-65	8.82184e-05
ENSG00000106772.17	8344	1.03486	1412.98	335.868	5.62172e-67	9-76703555-C-T	-202532	171	185	0.206473	1	9.09076e-75	1.13631	0.0488645	9.999e-05	4.93712e-66	8.36836e-65	9.51577e-05
ENSG00000243679.1	6556	1.05873	732.845	327.404	3.42378e-65	7-128680569-TA-T	26549	288	367	0.408371	1	1.31953e-74	0.470715	0.020276	9.999e-05	5.89541e-66	9.96011e-65	0.000194823
ENSG00000100994.11	7403	1.06105	474.607	316.084	1.03598e-64	20-25245556-A-G	-2513	294	390	0.433333	1	1.21284e-76	0.484885	0.0204532	9.999e-05	8.64994e-66	1.45664e-64	0.000302534
ENSG00000064012.21	6112	1.06799	650.564	319.03	2.22019e-64	2-201288355-T-G	54912	319	414	0.460938	1	1.46253e-75	-0.440787	0.0188003	9.999e-05	1.02359e-65	1.71812e-64	0.000224504
ENSG00000271952.1	9508	1.02798	1247.88	316.87	4.90365e-67	2-10880776-G-A	2507	132	151	0.168151	1	3.24955e-79	1.14479	0.0470512	9.999e-05	1.03e-65	1.72332e-64	0.000105849
ENSG00000140678.16	3801	1.02522	459.522	328.004	1.02697e-66	16-31352656-C-T	-2478	210	258	0.286667	1	3.22363e-76	-0.36688	0.0155429	9.999e-05	1.18022e-65	1.9683e-64	0.000285361
ENSG00000187741.14	6273	1.03531	605.039	313.326	4.11569e-66	16-89765102-C-A	-51555	102	116	0.129464	1	5.54948e-79	-0.96812	0.0398825	9.999e-05	1.51079e-65	2.51152e-64	0.000222461
ENSG00000223496.2	5597	1.03784	453.199	320.496	8.46278e-66	16-70251998-A-G	68	288	379	0.422049	1	6.89704e-77	0.451944	0.0190162	9.999e-05	1.63929e-65	2.71644e-64	0.000298913
ENSG00000255328.1	4913	1.03807	659.989	327.083	1.12507e-65	11-325249-A-G	-1922	297	414	0.460938	1	3.11493e-75	-0.909149	0.0389082	9.999e-05	3.14846e-65	5.20064e-64	0.000205389
ENSG00000270972.1	4926	1.0296	654.406	327.319	5.50985e-66	11-325249-A-G	-7943	297	414	0.460938	1	1.55008e-75	-0.848254	0.0361888	9.999e-05	5.04542e-65	8.3076e-64	0.000202682
ENSG00000185684.12	8319	1.04413	1149.87	327.598	3.57517e-65	12-132097580-A-G	13297	160	184	0.2049	1	1.53135e-74	-0.822845	0.0354678	9.999e-05	7.87746e-65	1.29297e-63	0.000119723
ENSG00000131242.17	6366	1.03669	726.045	329.486	2.63435e-65	17-31494594-C-G	102970	32	34	0.0377778	1	2.82385e-74	-1.17744	0.0508925	9.999e-05	1.02421e-64	1.67579e-63	0.000186046
ENSG00000007047.14	7921	1.03609	1333.74	335	1.70061e-65	19-45296184-T-C	44926	234	295	0.327778	1	2.69717e-73	0.481824	0.0210403	9.999e-05	1.32993e-64	2.16914e-63	0.000101129
ENSG00000121691.4	8141	1.05484	1061.13	329.758	4.49507e-64	11-34434561-A-G	-4364	202	239	0.266147	1	8.22249e-73	0.67716	0.0297212	9.999e-05	2.29079e-64	3.72462e-63	0.000133265
ENSG00000162704.15	6885	1.02655	685.075	331.641	1.75075e-65	1-183620788-A-ATCTT	-14969	287	360	0.4	1	5.25735e-74	0.31482	0.0136458	9.999e-05	2.6931e-64	4.36507e-63	0.000192081
ENSG00000161533.11	8273	1.05218	1027.99	322.969	4.48495e-64	17-75972075-T-C	-7144	286	383	0.426503	1	2.63404e-74	-0.38801	0.0167657	9.999e-05	3.20309e-64	5.1755e-63	0.000136651
ENSG00000158869.10	7322	1.04065	905.1	330.804	1.52548e-64	1-161215268-G-T	34	264	313	0.348214	1	4.03995e-73	0.386792	0.0169216	9.999e-05	4.55171e-64	7.33173e-63	0.000150762
ENSG00000254859.1	7570	1.03386	933.884	328.189	6.71163e-65	8-143551558-A-G	1829	326	425	0.472222	1	4.26053e-74	0.9665	0.0418528	9.999e-05	5.22804e-64	8.39508e-63	0.0001436
ENSG00000225101.4	11598	1.0592	1118.01	320.72	2.30811e-63	11-4472601-G-A	-2212	236	280	0.311659	1	5.57007e-74	-0.793248	0.0343921	9.999e-05	7.46274e-64	1.19465e-62	0.000127858
ENSG00000089169.14	5061	1.03469	577.91	328.145	1.90949e-64	12-112887655-T-C	317275	323	434	0.482222	1	1.37997e-73	-0.863709	0.0376016	9.999e-05	8.35003e-64	1.33258e-62	0.000232534
ENSG00000198945.7	8214	1.0461	955.349	329.713	1.00046e-63	6-130053316-T-A	39617	151	166	0.184444	1	2.00201e-72	0.842405	0.0371251	9.999e-05	1.60178e-63	2.54843e-62	0.000144816
ENSG00000117481.10	5991	1.05258	515.821	324.294	5.34921e-63	1-46340570-G-T	393	170	202	0.224444	1	9.21965e-73	0.997516	0.0438048	9.999e-05	1.99217e-63	3.15985e-62	0.00027258
ENSG00000231621.1	5502	1.0547	513.043	323.949	9.41748e-63	2-197310455-G-C	112464	310	407	0.452915	1	1.49366e-72	0.740838	0.0326051	9.999e-05	2.68556e-63	4.23476e-62	0.000275509
ENSG00000248275.1	5240	1.02849	803.828	332.72	1.82997e-64	5-181264199-C-G	2987	297	418	0.465324	1	1.27797e-72	-0.738179	0.0324648	9.999e-05	2.68618e-63	4.23476e-62	0.000164535
ENSG00000102575.10	7286	1.03829	824.113	329.62	6.81078e-64	19-11578343-T-C	-665	322	425	0.473274	1	1.23367e-72	0.699195	0.0307454	9.999e-05	2.72405e-63	4.28143e-62	0.000164579
ENSG00000054219.10	8012	1.04596	557.767	319.082	3.11408e-63	2-159904461-C-T	-288	264	362	0.403118	1	3.37527e-74	0.448559	0.0194037	9.999e-05	3.05299e-63	4.78394e-62	0.000247934
ENSG00000091039.16	7724	1.04386	1034.95	328.807	1.33982e-63	12-76587973-C-G	28164	43	44	0.0489978	1	1.78608e-72	0.580773	0.0255814	9.999e-05	3.22245e-63	5.03427e-62	0.000132925
ENSG00000125124.11	7922	1.06074	1161.76	330.092	1.39865e-62	16-56520101-C-T	-182	149	172	0.191537	1	4.86483e-71	-0.806468	0.0360693	9.999e-05	4.24703e-63	6.61499e-62	0.000123515
ENSG00000144815.15	6560	1.02516	616.2	328.689	3.17952e-64	3-101779233-A-G	31	80	89	0.0991091	1	3.25109e-73	-0.83672	0.036569	9.999e-05	5.75628e-63	8.9389e-62	0.000212777
ENSG00000137411.16	22719	1.05707	523.926	294.137	3.28848e-62	6-30920003-C-CTGGGGCGGTGCAGGTGA	5798	326	448	0.497778	1	4.93988e-79	0.541405	0.0222923	9.999e-05	7.44632e-63	1.15288e-61	0.000271376
ENSG00000146707.14	7159	1.06274	690.063	319.888	5.57921e-62	7-76578277-C-T	-47406	206	239	0.265625	1	1.52575e-72	0.984213	0.0433206	9.999e-05	8.09765e-63	1.24999e-61	0.000208956
ENSG00000253998.3	3691	1.02266	325.937	323.967	7.00564e-64	2-89230822-G-C	-4090	157	185	0.206935	1	7.39235e-74	0.979202	0.0425089	9.999e-05	9.55299e-63	1.47027e-61	0.000399609
ENSG00000239998.5	10039	1.02806	2600.41	345.776	3.1172e-64	19-54573515-A-G	595	174	209	0.232222	1	1.07992e-69	-0.331031	0.0150217	9.999e-05	1.65016e-62	2.5322e-61	5.08069e-05
ENSG00000242766.1	1017	1.01475	118.345	324.79	1.40447e-63	2-90083084-G-T	449	229	227	0.252809	1	2.51809e-73	1.13046	0.0493495	9.999e-05	2.09622e-62	3.20719e-61	0.00107748
ENSG00000036448.9	11889	1.00977	2123.69	338.271	4.06938e-65	8-2134028-G-C	88988	280	344	0.382353	1	3.49708e-72	1.00661	0.0444758	9.999e-05	2.1778e-62	3.32221e-61	5.92877e-05
ENSG00000223534.1	22320	1.05628	660.163	305.943	6.72585e-62	6-32659305-A-G	-1050	214	246	0.273438	1	1.14014e-75	1.07173	0.0456601	9.999e-05	2.25246e-62	3.42603e-61	0.000214961
ENSG00000117595.10	7737	1.03209	1079.19	334.477	2.07272e-63	1-209806682-C-T	507	266	337	0.37472	1	4.6066e-71	0.98561	0.0440702	9.999e-05	2.68898e-62	4.07802e-61	0.000123701
ENSG00000157322.17	5750	1.03688	459.094	321.317	1.10355e-62	16-69941728-A-T	-8977	211	261	0.29	1	4.73095e-73	-0.907512	0.039731	9.999e-05	3.24332e-62	4.90438e-61	0.00029435
ENSG00000166896.7	6033	1.04628	643.421	328.459	2.73875e-62	12-57936428-CTTTA-C	-5113	214	252	0.280134	1	4.75077e-71	-0.872862	0.0390344	9.999e-05	3.29738e-62	4.97163e-61	0.000215108
ENSG00000262539.1	6351	1.03785	411.676	320.231	2.06589e-62	17-46711919-A-G	451313	115	131	0.14588	1	5.66045e-73	1.31573	0.0576499	9.999e-05	4.86137e-62	7.30849e-61	0.000329062
ENSG00000075826.16	6420	1.04341	831.01	331.565	2.47322e-62	10-100482241-G-C	-37623	161	185	0.205556	1	1.8864e-70	-0.699478	0.0314825	9.999e-05	5.71867e-62	8.5725e-61	0.000165351
ENSG00000146833.15	4942	1.05339	422.705	315.625	2.45359e-61	7-99888552-C-T	-31048	278	362	0.402466	1	9.85227e-73	-0.562664	0.0247163	9.999e-05	8.13053e-62	1.21528e-60	0.000333284
ENSG00000101577.9	9722	1.01953	2172.1	344.768	5.66832e-64	18-3058708-A-G	45393	311	399	0.443333	1	1.31199e-69	0.524532	0.0238243	9.999e-05	8.25703e-62	1.23065e-60	5.94847e-05
ENSG00000089177.18	9332	1.04284	1427.04	334.197	2.3181e-62	20-16569421-G-C	-4013	131	144	0.160356	1	6.09244e-70	-0.977695	0.0442471	9.999e-05	1.01417e-61	1.50722e-60	9.61561e-05
ENSG00000101290.13	9899	1.02065	1793.14	338.474	1.02817e-63	20-5161117-G-T	34331	307	393	0.437639	1	1.39229e-70	-0.538711	0.0242122	9.999e-05	1.06744e-61	1.58185e-60	7.22683e-05
ENSG00000157551.17	7928	1.03967	1205.25	334.145	2.26377e-62	21-38228362-A-G	-28336	320	415	0.462138	1	5.79009e-70	0.361318	0.0163481	9.999e-05	1.27453e-61	1.88335e-60	0.000112935
ENSG00000184292.6	7514	1.02764	1021.5	334.595	6.51346e-63	1-58580179-G-A	2406	115	127	0.141425	1	1.76422e-70	1.11182	0.0500256	9.999e-05	1.52231e-61	2.2431e-60	0.00012919
ENSG00000161905.12	8944	1.01848	1388.63	337.883	1.43783e-63	17-4657204-G-T	14910	154	174	0.194631	1	1.53207e-70	-0.622552	0.0279929	9.999e-05	1.56264e-61	2.296e-60	9.27875e-05
ENSG00000225282.1	8242	1.05539	1275.29	336.978	2.07981e-61	22-23924767-A-C	-2133	309	415	0.462054	1	2.57326e-68	-0.93742	0.043183	9.999e-05	1.67504e-61	2.4542e-60	0.000111038
ENSG00000204628.11	5284	1.0562	819.041	330.11	4.97154e-61	5-181243885-G-A	-4211	22	24	0.0266667	1	2.86303e-69	-0.78215	0.0356565	9.999e-05	2.36497e-61	3.4553e-60	0.000173233
ENSG00000225138.7	6302	1.05249	838.522	326.239	3.14201e-61	5-469264-A-G	-3972	177	201	0.223831	1	2.66842e-70	0.943836	0.0425497	9.999e-05	2.44557e-61	3.56303e-60	0.000167655
ENSG00000157823.16	8188	1.03971	1249.55	335.401	4.63416e-62	15-89871410-C-G	-23228	195	220	0.244989	1	2.32674e-69	0.62741	0.0285742	9.999e-05	2.77023e-61	4.02472e-60	0.000108944
ENSG00000169738.7	8291	1.04748	1075.84	328.897	1.65363e-61	17-82037444-A-G	-288	155	193	0.214922	1	4.58687e-70	0.509283	0.0230177	9.999e-05	3.15501e-61	4.57095e-60	0.000129046
ENSG00000104695.12	7322	1.05009	794.135	323.437	3.15726e-61	8-30791864-GTA-G	-22450	68	72	0.0801782	1	6.83545e-71	1.31428	0.0588741	9.999e-05	3.1946e-61	4.6154e-60	0.000175966
ENSG00000244482.10	10988	1.0364	2473.32	339.978	1.83633e-62	19-54224895-A-G	-17896	294	349	0.388631	1	6.79822e-69	-0.626997	0.0287007	9.999e-05	3.36194e-61	4.84368e-60	5.45785e-05
ENSG00000146066.2	6283	1.01896	1217.64	343.197	4.04725e-63	5-176386030-A-G	-3301	97	110	0.122222	1	5.52794e-69	-0.53017	0.0242447	9.999e-05	3.66903e-61	5.27147e-60	0.000105952
ENSG00000116857.16	7733	1.02702	1241.68	335.152	1.20598e-62	1-201154671-G-C	-16903	220	267	0.297327	1	4.57953e-70	0.763363	0.0345009	9.999e-05	3.80699e-61	5.45458e-60	0.000106115
ENSG00000263503.1	6765	1.04049	417.306	316.43	2.42494e-61	17-46137709-T-C	535369	113	113	0.126966	1	1.4722e-72	1.57208	0.0691844	9.999e-05	4.45828e-61	6.37015e-60	0.000326816
ENSG00000088833.17	9017	1.03475	2041.28	342.695	2.3811e-62	20-1467721-T-G	29	226	277	0.307778	1	3.07887e-68	-0.308849	0.0142396	9.999e-05	4.50691e-61	6.42194e-60	6.58498e-05
ENSG00000228668.1	8949	1.03244	934.63	326.605	3.99928e-62	7-38347475-G-A	1976	156	185	0.206473	1	2.9699e-71	1.12632	0.0502592	9.999e-05	4.6897e-61	6.66408e-60	0.000142961
ENSG00000246082.2	8076	1.03529	674.56	321.196	8.3053e-62	3-131359222-TA-T	-2676	102	111	0.123608	1	4.71983e-72	-0.949614	0.0420153	9.999e-05	4.85434e-61	6.8792e-60	0.000199527
ENSG00000183726.10	6566	1.0434	836.777	330.088	2.19522e-61	1-25235176-G-A	-103038	204	248	0.275556	1	1.11697e-69	-0.478447	0.0217147	9.999e-05	5.62249e-61	7.94604e-60	0.000164211
ENSG00000198756.10	6605	1.02189	693.674	330.161	2.01221e-62	1-183968146-A-G	-69583	265	334	0.371111	1	7.61091e-71	-0.77154	0.0345791	9.999e-05	7.11594e-61	1.00294e-59	0.00018741
ENSG00000037474.14	9433	1.04276	1267.57	331.885	1.88577e-61	5-6602431-T-C	-30860	247	295	0.327778	1	2.19259e-69	0.533988	0.0243127	9.999e-05	8.06594e-61	1.13375e-59	0.000108229
ENSG00000090372.14	7165	1.01529	1467.5	348.128	4.74254e-63	19-46733526-T-C	-13468	51	57	0.0633333	1	5.87406e-68	-0.651094	0.0301117	9.999e-05	8.61747e-61	1.208e-59	8.70648e-05
ENSG00000261000.1	5716	1.0275	903.276	334.627	4.93432e-62	1-206503323-A-C	-625	294	379	0.421111	1	1.74177e-69	0.914667	0.0415999	9.999e-05	1.09476e-60	1.5305e-59	0.000146046
ENSG00000251301.6	7878	1.00955	1379.49	342.101	5.18312e-63	12-68453776-A-G	2113	225	263	0.292873	1	4.41877e-69	-0.816655	0.0373061	9.999e-05	1.93931e-60	2.70391e-59	9.12161e-05
ENSG00000170248.13	6872	1.04741	619.656	319.636	2.19967e-60	3-33798622-T-C	270	278	358	0.397778	1	1.00962e-70	-0.443436	0.0199002	9.999e-05	2.68923e-60	3.73945e-59	0.000223992
ENSG00000186635.14	6150	1.03893	637.849	326.83	1.09959e-60	11-72693848-C-T	-58555	14	14	0.0155556	1	1.49865e-69	0.997626	0.0453408	9.999e-05	4.10794e-60	5.69693e-59	0.000212982
ENSG00000014164.6	7583	1.05835	962.513	326.745	1.16024e-59	8-143549168-T-C	7715	325	422	0.469933	1	2.16469e-68	0.298971	0.013761	9.999e-05	5.91921e-60	8.18692e-59	0.0001482
ENSG00000269858.5	7220	1.05017	1014.52	331.648	4.40738e-60	19-40799888-CTCTG-C	892	275	339	0.376712	1	6.98326e-68	0.250401	0.0115901	9.999e-05	6.51636e-60	8.98888e-59	0.00013777
ENSG00000174373.16	7313	1.05277	726.757	325.784	1.28059e-59	14-35720763-T-C	-88541	106	114	0.126949	1	1.54236e-68	0.565031	0.0259652	9.999e-05	1.0051e-59	1.38279e-58	0.000193568
ENSG00000197165.10	4799	1.03006	657.659	330.954	8.64237e-61	16-28532060-G-A	-65049	267	328	0.364444	1	7.9752e-69	0.911224	0.0417428	9.999e-05	1.06729e-59	1.46446e-58	0.000201917
ENSG00000276791.1	7638	1.01345	1228.52	339.389	5.68689e-62	16-2778171-T-G	852	212	250	0.277778	1	1.81826e-68	-0.922814	0.0424398	9.999e-05	1.14755e-59	1.57043e-58	0.000103493
ENSG00000240065.7	22789	1.07348	747.08	308.466	1.90878e-58	6-32855480-T-C	1319	309	401	0.446548	1	7.3913e-71	0.324758	0.0145531	9.999e-05	1.28836e-59	1.7585e-58	0.000198125
ENSG00000146556.14	7086	1.05701	806.194	326.491	3.19237e-59	2-113603903-C-A	15353	285	364	0.405345	1	6.15924e-68	-0.570655	0.0263976	9.999e-05	1.69978e-59	2.31395e-58	0.000176349
ENSG00000179818.13	7660	1.04693	887.428	326.58	1.40742e-59	2-70093676-G-A	-9544	137	160	0.178174	1	2.50212e-68	-0.750519	0.0345686	9.999e-05	2.9123e-59	3.95422e-58	0.000156223
ENSG00000240344.8	5854	1.05606	558.434	319.93	7.62397e-59	2-200889340-T-C	37	240	304	0.337778	1	7.52536e-69	-0.553656	0.0253558	9.999e-05	3.27002e-59	4.42833e-58	0.000253973
ENSG00000198467.13	5947	1.03362	632.251	320.802	4.90789e-60	9-35689952-A-T	-1068	184	212	0.23608	1	4.60493e-70	-0.638537	0.02886	9.999e-05	3.85138e-59	5.20204e-58	0.000211968
ENSG00000227920.2	8153	1.02464	1218.19	339.637	8.44874e-61	6-37516953-G-A	-28192	325	436	0.484444	1	4.02983e-67	0.918733	0.0428847	9.999e-05	4.0158e-59	5.41003e-58	0.000107491
ENSG00000259205.2	10717	1.03468	1791.44	334.996	3.27443e-60	15-100574435-T-C	15481	309	402	0.446667	1	2.29085e-67	-0.713695	0.0332233	9.999e-05	6.47986e-59	8.70696e-58	7.50203e-05
ENSG00000272595.1	10751	1.03968	1659.59	330.962	7.9159e-60	7-5130041-C-G	12872	287	350	0.389755	1	9.90261e-68	0.874203	0.0405314	9.999e-05	7.82393e-59	1.04858e-57	8.20221e-05
ENSG00000273824.1	7907	1.04903	1209.61	333.733	3.63641e-59	12-68453776-A-G	26039	225	263	0.292873	1	1.94691e-66	-0.848565	0.0399128	9.999e-05	8.31803e-59	1.11193e-57	0.000115222
ENSG00000280153.1	10375	1.04826	1515.08	330.944	3.39292e-59	16-10923871-G-C	-10134	57	61	0.0677778	1	5.1303e-67	-0.970538	0.0453557	9.999e-05	1.08087e-58	1.44116e-57	9.18151e-05
ENSG00000101057.15	7267	1.03895	1211.42	334.246	1.48651e-59	20-43683657-G-C	16638	176	208	0.231626	1	8.94804e-67	0.710691	0.0333019	9.999e-05	1.19363e-58	1.58742e-57	0.000112155
ENSG00000197013.9	10778	1.05874	512.417	311.714	4.21048e-58	19-21587341-C-A	81777	227	278	0.309577	1	1.00699e-69	-0.782691	0.0355057	9.999e-05	1.29241e-58	1.7144e-57	0.000278625
ENSG00000103249.17	9243	1.03971	1504.22	335.33	2.35341e-59	16-1460537-A-G	-15043	120	124	0.137778	1	2.4299e-66	-0.591647	0.0278585	9.999e-05	2.18474e-58	2.89069e-57	9.05006e-05
ENSG00000164535.14	10429	1.04103	1229.23	323.949	3.60736e-59	7-6416460-C-T	-31552	161	187	0.209172	1	2.14662e-68	0.623382	0.0286918	9.999e-05	2.33183e-58	3.07747e-57	0.000111118
ENSG00000165171.10	3947	1.02084	655.121	338.862	6.63402e-60	7-73828578-C-CT	-13957	272	342	0.38	1	2.81057e-66	1.02723	0.0484028	9.999e-05	2.87975e-58	3.79094e-57	0.000197894
ENSG00000103351.12	7561	1.02878	1161.03	331.945	1.63833e-59	16-3539024-AC-A	38100	86	91	0.101111	1	3.53939e-67	0.926191	0.0432057	9.999e-05	4.67723e-58	6.14158e-57	0.000114004
ENSG00000176148.15	7196	1.01753	984.577	335.776	5.02955e-60	11-33048740-G-A	9323	219	264	0.293987	1	5.26203e-67	0.824198	0.0385216	9.999e-05	5.06654e-58	6.63598e-57	0.000130535
ENSG00000128891.15	6452	1.04898	686.19	326.468	4.21576e-58	15-40554416-C-T	-10641	265	331	0.368597	1	1.18909e-66	-0.723504	0.0339491	9.999e-05	6.03329e-58	7.88228e-57	0.000203078
ENSG00000185043.10	8245	1.02056	1212.54	332.269	7.1581e-60	15-90233143-T-C	-560	343	446	0.495556	1	1.60628e-67	0.492097	0.0228686	9.999e-05	6.05025e-58	7.88459e-57	0.000106846
ENSG00000167210.16	7415	1.01706	961.138	334.423	6.62473e-60	18-46585378-C-T	-71655	297	371	0.412222	1	3.90575e-67	-0.786316	0.0366982	9.999e-05	6.95569e-58	9.04181e-57	0.000133553
ENSG00000233355.6	9092	1.04827	1355.1	331.849	4.84023e-58	1-239698844-T-C	-31621	36	38	0.0422222	1	1.56906e-65	-1.10366	0.052443	9.999e-05	1.55704e-57	2.01896e-56	0.000102656
ENSG00000104835.14	7878	1.03828	937.386	327.295	2.27524e-58	19-38933313-G-A	2766	199	232	0.257778	1	8.54601e-67	0.535846	0.0251033	9.999e-05	1.69447e-57	2.19169e-56	0.000144691
ENSG00000281332.1	8628	1.05374	799.052	324.591	1.72504e-57	7-32662587-C-T	-97692	154	174	0.193333	1	2.56273e-66	1.13817	0.0536062	9.999e-05	1.71725e-57	2.21562e-56	0.000176483
ENSG00000110628.13	9216	1.04205	1676.75	334.711	2.09517e-58	11-2902596-A-G	2805	289	367	0.408686	1	2.15053e-65	-0.469511	0.0223445	9.999e-05	1.76946e-57	2.27732e-56	8.16728e-05
ENSG00000166164.15	6608	1.03935	1161.49	335.529	2.31233e-58	16-50337552-T-G	-31382	204	235	0.261111	1	3.43343e-65	0.6167	0.029417	9.999e-05	1.88146e-57	2.41547e-56	0.000117093
ENSG00000204520.12	19501	1.07531	507.126	293.294	3.83223e-56	6-31411772-A-T	11988	237	279	0.310962	1	1.7568e-71	-0.899649	0.040047	9.999e-05	2.01488e-57	2.58038e-56	0.000293145
ENSG00000136280.15	6945	1.05182	838.606	329.962	2.43361e-57	7-45025323-C-T	25848	201	230	0.255556	1	4.26459e-65	0.313761	0.0149826	9.999e-05	3.2956e-57	4.21015e-56	0.000167356
ENSG00000237753.1	6506	1.02701	712.204	327.076	1.70675e-58	2-112642218-T-C	-3472	167	186	0.206667	1	5.5536e-67	1.05631	0.0493831	9.999e-05	3.94749e-57	5.03055e-56	0.000184989
ENSG00000066027.11	7964	1.04403	734.206	323.875	1.37079e-57	1-212258010-GAT-G	-27527	123	136	0.151111	1	1.41285e-66	0.542989	0.0255001	9.999e-05	4.14126e-57	5.26454e-56	0.000187444
ENSG00000177042.14	6890	1.0507	871.701	326.414	3.02187e-57	11-695854-C-T	321	166	193	0.214444	1	1.12082e-65	0.744294	0.0353087	9.999e-05	4.94958e-57	6.27673e-56	0.000160554
ENSG00000274512.5	4621	1.07055	727.407	324.292	4.14596e-56	17-38261195-A-G	272147	219	295	0.328125	1	8.90476e-65	-0.974473	0.0467021	9.999e-05	5.76077e-57	7.28761e-56	0.000202045
ENSG00000250673.2	6432	1.04798	765.27	331.529	3.63066e-57	4-146176272-T-C	-38243	230	266	0.295759	1	1.33701e-64	0.938946	0.0450901	9.999e-05	7.32859e-57	9.2484e-56	0.000181638
ENSG00000107611.14	9067	1.051	1153.8	325.831	3.65437e-57	10-17139178-C-T	9347	205	236	0.262806	1	1.07248e-65	0.632699	0.0300082	9.999e-05	7.81756e-57	9.84153e-56	0.000121394
ENSG00000197958.12	6204	1.04845	830.256	326.312	4.79899e-57	9-127456412-T-TTAG	5007	264	328	0.365256	1	1.82388e-65	-0.28577	0.0135891	9.999e-05	1.00943e-56	1.2677e-55	0.000167619
ENSG00000063761.15	8716	1.05579	1128.92	329.904	8.86112e-57	14-77678563-A-G	-121520	28	29	0.0326577	1	1.81182e-64	1.71639	0.0825489	9.999e-05	1.07739e-56	1.34977e-55	0.000125561
ENSG00000140450.8	9879	1.03973	1853.92	336.83	8.51478e-58	15-97961645-T-C	947	143	157	0.174833	1	2.58506e-64	0.896287	0.0431826	9.999e-05	1.13043e-56	1.41281e-55	7.34338e-05
ENSG00000281990.1	5505	1.02359	429.442	319.309	5.54736e-58	14-106697289-A-G	-40258	256	252	0.280182	1	5.7644e-68	1.05458	0.0487676	9.999e-05	1.21352e-56	1.51301e-55	0.000304048
ENSG00000166831.8	6121	1.04467	562.35	324.406	5.65181e-57	15-64773721-T-C	-1866	100	113	0.125556	1	9.30841e-66	1.25331	0.0594017	9.999e-05	1.27088e-56	1.58073e-55	0.000245115
ENSG00000120675.5	7509	1.04994	870.782	328.123	8.79293e-57	13-43023570-C-T	367	141	154	0.171111	1	8.20284e-65	-0.700189	0.0335433	9.999e-05	1.66661e-56	2.06798e-55	0.000160419
ENSG00000164251.4	8419	1.05412	1127.09	327.866	1.52032e-56	5-76821240-T-C	2307	300	383	0.426503	1	1.37116e-64	0.562776	0.027029	9.999e-05	2.33332e-56	2.88835e-55	0.000125241
ENSG00000283050.1	7976	1.07041	508.735	313.363	2.29014e-55	4-119495633-T-C	40995	198	243	0.270089	1	4.38132e-66	0.778448	0.0367597	9.999e-05	2.4892e-56	3.07396e-55	0.000288776
ENSG00000231345.3	6601	1.03217	764.977	332.148	2.41157e-57	10-50598525-G-A	-57442	264	325	0.361111	1	1.10209e-64	-0.83601	0.0401085	9.999e-05	3.39666e-56	4.18464e-55	0.000174544
ENSG00000189190.9	11989	1.02316	2279.2	342.513	2.87392e-58	19-52781467-C-G	-5324	244	325	0.361111	1	8.56606e-64	0.671962	0.0325686	9.999e-05	3.60742e-56	4.43377e-55	5.72316e-05
ENSG00000177000.10	7978	1.04457	1400.69	339.386	7.58378e-57	1-11792243-C-T	-14677	173	203	0.225556	1	8.62022e-63	0.699243	0.0342863	9.999e-05	4.53474e-56	5.56033e-55	9.83948e-05
ENSG00000228050.1	7849	1.02626	1081.08	337.05	1.1164e-57	22-21980728-T-C	-243838	198	230	0.25558	1	3.84136e-64	1.03492	0.04996	9.999e-05	4.58121e-56	5.60406e-55	0.000121634
ENSG00000173327.7	4928	1.04684	487.175	318.666	3.4278e-56	11-65613445-G-A	-804	264	336	0.373333	1	5.48729e-66	0.223747	0.0105773	9.999e-05	5.51743e-56	6.73343e-55	0.000284485
ENSG00000168874.12	7070	1.04911	838.498	332.488	3.20199e-56	2-85698633-C-G	-52711	309	390	0.434298	1	2.37827e-63	-0.893957	0.0435504	9.999e-05	6.87981e-56	8.37636e-55	0.000166249
ENSG00000115607.9	6715	1.04707	657.702	324.25	3.5449e-56	2-102422900-C-T	4211	330	446	0.496652	1	7.28633e-65	0.652908	0.03126	9.999e-05	7.61021e-56	9.24394e-55	0.000210856
ENSG00000175611.11	6670	1.02674	775.883	330.428	3.32794e-57	9-95863209-AT-A	-12491	165	186	0.206667	1	7.47831e-65	0.908991	0.0435263	9.999e-05	9.42285e-56	1.1419e-54	0.000169686
ENSG00000168824.14	11691	1.0178	2021.22	338.516	4.44324e-58	4-4347357-A-C	-783	168	191	0.212695	1	2.57263e-64	-0.988188	0.0476091	9.999e-05	9.72246e-56	1.17546e-54	6.36356e-05
ENSG00000182117.5	9136	1.03063	1381.16	336.317	3.68317e-57	15-34341832-A-G	-1345	147	160	0.178174	1	1.0664e-63	0.456447	0.0221473	9.999e-05	1.17031e-55	1.41163e-54	9.62943e-05
ENSG00000144895.11	7340	1.02761	1071.54	335.062	3.39497e-57	3-150584223-C-T	31869	161	185	0.205556	1	5.70319e-64	-0.46575	0.0225281	9.999e-05	1.20232e-55	1.44688e-54	0.00012315
ENSG00000171680.21	7873	1.04493	1210.5	331.716	2.3335e-56	1-6545710-G-GCCCATGAGCACA	25649	159	173	0.192222	1	1.19491e-63	-0.931649	0.0452303	9.999e-05	1.20555e-55	1.44741e-54	0.000113958
ENSG00000241106.6	22669	1.05046	720.719	309.045	7.95835e-56	6-32829080-ACAC-A	12032	51	52	0.0579065	1	1.52943e-67	0.909537	0.0422577	9.999e-05	1.29675e-55	1.55331e-54	0.000194068
ENSG00000112303.13	8178	1.0474	930.498	327.912	4.42392e-56	6-132754858-C-A	-8601	283	344	0.382222	1	4.75989e-64	-0.415751	0.0200916	9.999e-05	1.3256e-55	1.5842e-54	0.00014917
ENSG00000030110.12	20195	1.06478	1054.79	317.409	3.04671e-55	6-33579060-T-C	-1233	187	214	0.237778	1	4.05944e-65	0.603928	0.0288315	9.999e-05	1.44094e-55	1.71809e-54	0.000137397
ENSG00000160410.14	7566	1.05062	982.971	329.452	7.20163e-56	19-40585915-C-G	9064	322	421	0.467778	1	1.62306e-63	-0.300644	0.0146183	9.999e-05	1.58688e-55	1.88776e-54	0.000142353
ENSG00000171130.17	8529	1.04877	1247.68	335.05	4.91e-56	7-149874377-A-G	1409	107	132	0.146667	1	1.13658e-62	0.612834	0.0300914	9.999e-05	1.70419e-55	2.02267e-54	0.000111634
ENSG00000154319.14	8798	1.03574	1021.36	321.011	1.44432e-56	8-11493711-A-C	18996	217	265	0.294843	1	5.87756e-66	0.963178	0.0455482	9.999e-05	1.87912e-55	2.2252e-54	0.000131936
ENSG00000164048.13	3253	1.04086	238.42	317.096	1.51114e-55	3-48257949-T-C	16849	268	341	0.378889	1	1.53088e-65	0.629429	0.0299052	9.999e-05	2.54602e-55	3.00805e-54	0.000572476
ENSG00000233327.10	4356	1.03245	446.184	324.065	3.12572e-56	17-18574095-T-C	50800	263	325	0.361607	1	5.79588e-65	-0.905829	0.0433203	9.999e-05	2.65095e-55	3.12491e-54	0.00029944
ENSG00000279656.1	8458	1.04385	1606.88	342.087	3.68018e-56	14-23025839-T-C	1622	266	366	0.407572	1	1.48324e-61	-1.00026	0.0497612	9.999e-05	2.97363e-55	3.49734e-54	8.56133e-05
ENSG00000172954.13	8443	1.05242	1316.24	332.619	1.30229e-55	2-30461423-G-C	14197	165	186	0.207589	1	1.22786e-62	0.788986	0.0387559	9.999e-05	3.23824e-55	3.79993e-54	0.000106792
ENSG00000189223.14	6850	1.03489	696.099	324.922	3.51454e-56	2-113235808-C-G	24286	273	337	0.375278	1	9.7428e-65	-0.994464	0.0476814	9.999e-05	3.52057e-55	4.1219e-54	0.000193154
ENSG00000271303.1	7292	1.02723	1692.38	339.489	6.41487e-57	20-653266-G-T	-104	189	212	0.236607	1	7.47291e-63	-0.67236	0.0329443	9.999e-05	3.8771e-55	4.5291e-54	7.78974e-05
ENSG00000090857.13	5591	1.01624	490.08	327.106	6.34446e-57	16-70148122-C-T	34496	353	351	0.390046	1	3.58852e-65	1.54965	0.0739353	9.999e-05	4.17298e-55	4.86379e-54	0.000261342
ENSG00000162302.12	5077	1.04103	684.909	330.677	8.8285e-56	11-64391234-G-A	32086	328	429	0.477679	1	3.46461e-63	-0.27566	0.0134546	9.999e-05	4.27973e-55	4.97702e-54	0.000199412
ENSG00000182093.14	9311	1.026	1398.35	334.198	8.8936e-57	21-39388679-A-T	8435	245	294	0.326667	1	1.16356e-63	0.598458	0.0290505	9.999e-05	5.18165e-55	6.01241e-54	9.39746e-05
ENSG00000178381.11	10486	1.01981	1641.84	338.591	4.74198e-57	7-1160151-C-A	-608	340	447	0.496667	1	3.67986e-63	0.749694	0.0366026	9.999e-05	6.84891e-55	7.92925e-54	7.87536e-05
ENSG00000282939.1	5159	1.03172	783.527	340.661	4.77875e-56	7-142346776-G-A	-6043	283	351	0.390023	1	1.11225e-61	-0.670455	0.0333049	9.999e-05	8.02914e-55	9.27494e-54	0.000170211
ENSG00000253210.1	7998	1.03166	1385.32	337.237	3.11738e-56	8-141127535-T-C	-2426	330	440	0.488889	1	1.70143e-62	-0.682134	0.0335626	9.999e-05	9.36436e-55	1.07933e-53	9.62605e-05
ENSG00000182013.17	7298	1.03185	1244.36	337.221	3.56284e-56	19-46471421-C-G	-142	188	217	0.241648	1	1.96148e-62	1.09578	0.053954	9.999e-05	9.39996e-55	1.08103e-53	0.000107217
ENSG00000180953.11	8665	1.03486	1396.39	336.36	4.66546e-56	15-79914616-C-G	-640	250	316	0.351111	1	1.85396e-62	-0.406385	0.0200038	9.999e-05	9.73324e-55	1.11688e-53	9.62861e-05
ENSG00000273972.1	7828	1.04635	802.799	329.357	4.43544e-55	15-45694611-G-A	-8029	290	384	0.427617	1	1.24042e-62	-0.8153	0.0400506	9.999e-05	1.43917e-54	1.64779e-53	0.000172439
ENSG00000189127.7	7402	1.05669	1070.14	332.497	1.11039e-54	5-80646457-T-C	75969	193	220	0.246085	1	1.31538e-61	-0.82189	0.0408624	9.999e-05	1.5044e-54	1.71868e-53	0.00013275
ENSG00000144028.14	2738	1.05069	249.455	316.825	3.69086e-54	2-96284617-C-T	-20898	42	45	0.05	1	5.98272e-64	-0.845254	0.0408943	9.999e-05	2.33079e-54	2.65693e-53	0.000560878
ENSG00000143847.15	6726	1.02927	1162.58	337.921	7.05861e-56	1-203059583-C-G	33085	336	448	0.498886	1	5.60581e-62	-0.81312	0.0402507	9.999e-05	2.42151e-54	2.75429e-53	0.000113996
ENSG00000226328.6	10022	1.05955	2042.56	335.903	1.42534e-54	22-45131934-C-T	-31847	224	259	0.287778	1	7.03791e-61	-0.765255	0.0383761	9.999e-05	2.77543e-54	3.14994e-53	7.00481e-05
ENSG00000173209.22	5746	1.04029	612.313	323.352	5.76393e-55	2-61177796-A-T	378	188	213	0.236667	1	1.24461e-63	-0.567943	0.0275785	9.999e-05	2.93221e-54	3.32061e-53	0.000222632
ENSG00000122386.10	7028	1.05519	1100.95	329.802	1.87308e-54	16-3102232-C-T	-10328	278	360	0.4	1	7.73719e-62	0.808694	0.0400974	9.999e-05	3.21124e-54	3.62868e-53	0.000128555
ENSG00000138381.9	6537	1.04813	632.664	331.471	1.64604e-54	2-189661498-C-T	113	278	372	0.413333	1	1.34159e-61	-0.438775	0.0218171	9.999e-05	3.58562e-54	4.04292e-53	0.000219787
ENSG00000103194.15	13060	1.02907	2724.71	336.704	5.02348e-56	16-84775016-T-G	75038	61	69	0.0766667	1	2.32296e-62	-0.860189	0.0423903	9.999e-05	4.20085e-54	4.72633e-53	4.86161e-05
ENSG00000124780.13	8126	1.03045	1017.22	335.679	1.94343e-55	6-39314595-G-A	42	277	350	0.388889	1	6.90059e-62	0.99188	0.0491516	9.999e-05	5.2013e-54	5.83926e-53	0.00013068
ENSG00000274750.2	7903	1.03362	489.014	313.63	6.31655e-55	6-26215574-A-G	-8625	91	100	0.111111	1	1.67694e-65	1.32892	0.0631673	9.999e-05	5.64593e-54	6.32475e-53	0.000274044
ENSG00000068097.14	5109	1.03705	377.737	317.282	1.22213e-54	17-60083206-G-GAAAC	4275	144	157	0.174833	1	1.98472e-64	0.887604	0.0427082	9.999e-05	5.69576e-54	6.36681e-53	0.000357885
ENSG00000256875.2	6911	1.01774	783.858	317.527	6.63243e-56	12-132471393-A-G	9151	200	238	0.264444	1	7.05133e-66	0.919465	0.0435198	9.999e-05	6.09844e-54	6.80228e-53	0.000164049
ENSG00000138439.11	5209	1.03209	513.878	325.802	5.78457e-55	2-202654541-G-T	19353	158	192	0.213333	1	3.64851e-63	-0.459175	0.0224175	9.999e-05	6.51273e-54	7.24879e-53	0.00025976
ENSG00000240972.1	8197	1.02956	1242.2	336.944	1.94985e-55	22-23924767-A-C	30763	309	415	0.462054	1	1.16488e-61	-0.882252	0.0438362	9.999e-05	7.12854e-54	7.9172e-53	0.000106769
ENSG00000129925.10	6539	1.0467	1142.8	330.955	1.55174e-54	16-380304-T-C	-4092	311	401	0.446548	1	1.01217e-61	-0.30039	0.0149147	9.999e-05	7.41132e-54	8.21368e-53	0.000121246
ENSG00000267751.5	7004	1.03249	1923.19	343.076	2.5112e-55	19-563639-T-C	-8589	162	180	0.200893	1	1.80939e-60	-0.996699	0.0502274	9.999e-05	1.02411e-53	1.13257e-52	6.94892e-05
ENSG00000118432.12	7392	1.03415	789.701	332.178	8.7085e-55	6-88443758-C-T	277399	239	296	0.329621	1	8.75119e-62	0.862178	0.0427762	9.999e-05	1.21238e-53	1.33791e-52	0.000169943
ENSG00000167608.11	11027	1.04916	2517.94	341.242	1.54116e-54	19-54173409-C-G	159	207	235	0.261111	1	6.45549e-60	0.920829	0.0467121	9.999e-05	1.26337e-53	1.39123e-52	5.53725e-05
ENSG00000182179.12	3620	1.06582	188.843	308.679	1.88018e-52	3-49813942-C-CCTGGCTCCT	-4	321	446	0.495556	1	1.63543e-63	0.338115	0.0164408	9.999e-05	1.91754e-53	2.10712e-52	0.000769035
ENSG00000179979.8	7754	1.04641	948.944	326.972	4.67671e-54	4-1124276-G-T	-267276	23	23	0.0256125	1	6.68991e-62	1.95995	0.0971082	9.999e-05	2.00246e-53	2.1958e-52	0.000145906
ENSG00000134324.11	8863	1.05875	1471.92	329.888	1.19223e-53	2-11784824-T-C	107229	254	323	0.358889	1	6.60885e-61	-0.425872	0.0213498	9.999e-05	2.04043e-53	2.23271e-52	9.70117e-05
ENSG00000169413.2	9539	1.03002	2091.14	344.39	3.97522e-55	14-20710854-T-C	-70197	320	427	0.475446	1	5.00416e-60	-0.583907	0.0295813	9.999e-05	2.40163e-53	2.62241e-52	6.35022e-05
ENSG00000183665.5	7840	1.03944	1200.53	334.982	2.2808e-54	8-124449880-A-G	-940	316	419	0.465556	1	8.20276e-61	0.767662	0.0385273	9.999e-05	2.7292e-53	2.97384e-52	0.000113312
ENSG00000261556.9	5592	1.03066	443.202	319.386	2.41107e-54	16-70251998-A-G	5388	288	379	0.422049	1	1.14255e-63	0.690233	0.0335024	9.999e-05	2.88724e-53	3.13944e-52	0.000300066
ENSG00000116260.16	8195	1.03561	621.683	322.917	3.99253e-54	1-180158613-C-T	3779	238	312	0.347439	1	9.7718e-63	0.337603	0.0165643	9.999e-05	3.85338e-53	4.18121e-52	0.000216677
ENSG00000163041.9	7080	1.02986	783.834	329.046	1.73002e-54	1-226070308-C-T	8431	234	284	0.315556	1	5.14175e-62	0.287127	0.014207	9.999e-05	4.05497e-53	4.39076e-52	0.000169329
ENSG00000144635.8	8588	1.01966	1076.18	327.261	4.5838e-55	3-32579722-G-A	8848	256	301	0.334444	1	5.24758e-63	0.430352	0.0210489	9.999e-05	4.79566e-53	5.18197e-52	0.000120098
ENSG00000273478.1	6987	1.04204	1325.26	339.737	5.54886e-54	1-201983166-C-G	-12980	298	410	0.456473	1	1.47169e-59	-0.778356	0.0396553	9.999e-05	5.63373e-53	6.07491e-52	0.000103331
ENSG00000277879.1	7064	1.0213	1304.67	341.917	5.65051e-55	10-117277114-T-C	8446	96	102	0.113333	1	2.7902e-60	1.42273	0.0718579	9.999e-05	5.95075e-53	6.40344e-52	9.94937e-05
ENSG00000139998.14	7319	1.02978	702.89	321.273	3.12256e-54	14-64972250-G-C	-526	40	42	0.0469799	1	3.5724e-63	1.67645	0.081838	9.999e-05	6.71829e-53	7.21439e-52	0.000188789
ENSG00000107798.17	8191	1.02841	908.885	332.158	2.13251e-54	10-89251924-C-T	-162633	199	229	0.254444	1	2.39119e-61	0.743171	0.0370621	9.999e-05	6.94182e-53	7.42369e-52	0.000145487
ENSG00000130202.9	7836	1.05805	1092.97	326.809	4.72464e-53	19-44868927-A-C	22752	204	235	0.261161	1	8.92301e-61	0.968938	0.04865	9.999e-05	6.93305e-53	7.42369e-52	0.000130416
ENSG00000117597.17	7768	1.05036	1024.76	329.815	2.3805e-53	1-209827237-CTTCT-C	-770	334	421	0.468254	1	1.41045e-60	0.485157	0.0244173	9.999e-05	7.5679e-53	8.07658e-52	0.000136462
ENSG00000204020.5	6928	1.05197	865.731	330.669	3.56824e-53	10-88766035-C-T	4629	192	230	0.25558	1	3.16967e-60	0.710121	0.03589	9.999e-05	8.06666e-53	8.59119e-52	0.000162177
ENSG00000250081.1	6845	1.04183	581.227	321.269	1.86809e-53	5-65562860-G-C	75812	299	379	0.422049	1	2.89182e-62	0.867325	0.0427895	9.999e-05	8.66622e-53	9.21082e-52	0.000235458
ENSG00000237604.1	8470	1.03952	1354.62	335.296	6.24777e-54	21-44176324-C-T	835	319	438	0.486667	1	2.88267e-60	-0.809767	0.040906	9.999e-05	8.73753e-53	9.26762e-52	0.000100445
ENSG00000227671.4	10726	1.04905	1186.63	328.254	2.32474e-53	1-247187388-G-C	-22105	326	439	0.488864	1	7.2063e-61	-0.243626	0.0122189	9.999e-05	1.00161e-52	1.0602e-51	0.000117459
ENSG00000143318.12	7716	1.01066	1048.22	336.559	4.05833e-55	1-160166418-G-A	-24138	225	261	0.29	1	2.25569e-61	1.04258	0.0519779	9.999e-05	1.20015e-52	1.26778e-51	0.000120397
ENSG00000184385.2	10664	1.01702	2135.62	342.411	7.26099e-55	21-42108710-A-G	176	227	274	0.305122	1	4.46418e-60	0.967618	0.0489913	9.999e-05	2.10066e-52	2.21451e-51	6.01031e-05
ENSG00000180011.6	8801	1.02071	1499.93	340.468	2.1917e-54	18-75202325-G-A	-7023	239	294	0.327394	1	7.02474e-60	-0.556672	0.0282515	9.999e-05	2.93272e-52	3.08541e-51	8.64094e-05
ENSG00000162994.15	8490	1.07025	699.168	312.007	1.08455e-51	2-55232237-T-G	-117	104	109	0.121111	1	6.15473e-62	1.25351	0.0620804	9.999e-05	3.06083e-52	3.21366e-51	0.000210051
ENSG00000263006.6	5060	1.04406	1030.48	339.493	4.66245e-53	18-115173-G-A	6108	197	226	0.251111	1	1.41206e-58	0.974157	0.0502261	9.999e-05	3.1658e-52	3.31717e-51	0.000133566
ENSG00000228506.1	6788	1.03229	757.702	330.253	1.90238e-53	6-99432963-T-A	8041	328	426	0.473333	1	1.30752e-60	0.821162	0.0413118	9.999e-05	3.49236e-52	3.65195e-51	0.000176274
ENSG00000124731.12	8373	1.05206	1367.38	334.25	9.20911e-53	6-41272198-T-C	-14521	106	113	0.125556	1	3.89686e-59	-0.497369	0.0254697	9.999e-05	3.50395e-52	3.6567e-51	0.000102705
ENSG00000189060.5	7213	1.03449	1254.88	336.027	1.52637e-53	22-37808082-C-T	2989	299	391	0.434444	1	1.04991e-59	0.719053	0.0365692	9.999e-05	3.64087e-52	3.79196e-51	0.000107042
ENSG00000196653.11	6555	1.03458	618.613	323.03	3.48986e-53	3-44721338-A-G	8695	126	142	0.157778	1	1.27899e-61	0.909047	0.0451892	9.999e-05	4.07626e-52	4.23692e-51	0.000217175
ENSG00000117862.11	5837	1.05304	447.903	323.556	3.79085e-52	1-52055186-CACA-C	-938	37	38	0.0423163	1	2.55587e-60	-0.887842	0.044822	9.999e-05	4.29379e-52	4.45409e-51	0.00031427
ENSG00000214872.8	7226	1.0576	408.16	312.934	7.08958e-52	11-57545244-C-G	2603	324	420	0.466667	1	5.56825e-62	0.627566	0.0310644	9.999e-05	4.51416e-52	4.67334e-51	0.000348789
ENSG00000155542.11	8113	1.04809	1175.46	334.598	9.78486e-53	5-56909530-A-G	270	161	176	0.195556	1	4.78641e-59	-1.08296	0.0555171	9.999e-05	4.98948e-52	5.15514e-51	0.000118291
ENSG00000142185.16	8753	1.05759	1289.94	330.385	2.47415e-52	21-44353556-C-T	3393	79	94	0.104677	1	2.55617e-59	0.985825	0.050371	9.999e-05	5.01073e-52	5.1668e-51	0.000110379
ENSG00000116198.12	10742	1.05018	1900.5	335.425	8.91382e-53	1-3825218-C-T	-31996	286	346	0.385301	1	5.96986e-59	0.589979	0.0302802	9.999e-05	5.91956e-52	6.09182e-51	7.35488e-05
ENSG00000260997.1	6932	1.05105	813.068	328.731	2.7202e-52	7-44949751-C-T	-11158	84	90	0.1	1	1.46198e-59	1.03027	0.0524878	9.999e-05	7.09469e-52	7.28669e-51	0.000172284
ENSG00000211974.3	5612	1.0403	451.908	319.529	2.0371e-52	14-106697289-A-G	-26804	256	252	0.280182	1	2.24962e-61	1.19648	0.0596501	9.999e-05	9.55758e-52	9.79381e-51	0.000301649
ENSG00000225783.6	9624	1.02037	2335.02	345.694	4.31431e-54	22-26672739-C-A	26311	226	268	0.297778	1	1.11002e-58	0.503397	0.0259213	9.999e-05	9.57351e-52	9.79381e-51	5.54569e-05
ENSG00000180537.12	7529	1.04761	1153.12	333.968	1.94497e-52	6-13920785-T-C	-3661	283	343	0.38196	1	8.08563e-59	0.888363	0.0456676	9.999e-05	1.06115e-51	1.08343e-50	0.000120436
ENSG00000002549.12	8027	1.05064	894.346	328.14	3.65156e-52	4-17576630-G-A	-562	298	406	0.452116	1	1.61162e-59	0.451195	0.0229982	9.999e-05	1.11998e-51	1.14126e-50	0.000156464
ENSG00000105520.10	7085	1.0387	814.199	328.793	1.15358e-52	19-11321225-G-A	-34161	247	315	0.35	1	5.62241e-60	0.254941	0.0129234	9.999e-05	1.16924e-51	1.18911e-50	0.000166761
ENSG00000204351.11	29302	1.06544	567.977	291.506	3.19516e-51	6-31966595-C-T	7484	160	176	0.196429	1	1.44804e-65	0.422548	0.0200705	9.999e-05	1.32434e-51	1.34421e-50	0.000255547
ENSG00000136197.12	7935	1.02712	889.541	330.556	3.37883e-53	7-42905375-G-C	-6930	120	133	0.147778	1	2.84515e-60	0.821522	0.041497	9.999e-05	1.34815e-51	1.3657e-50	0.000148155
ENSG00000160991.15	6072	1.05012	640.572	326.048	6.44998e-52	7-102399112-G-A	-33994	44	44	0.0489978	1	1.32217e-59	-0.781827	0.0398097	9.999e-05	1.51933e-51	1.53611e-50	0.000218159
ENSG00000241015.2	11951	1.01726	2739.68	344.031	4.29977e-54	19-53441962-G-A	9978	236	289	0.321826	1	5.8667e-59	0.871897	0.0447452	9.999e-05	1.60714e-51	1.62173e-50	4.68809e-05
ENSG00000112031.15	9117	1.04265	1150.53	336.702	1.72995e-52	6-153003021-G-A	336	175	210	0.233853	1	2.06267e-58	0.897523	0.0463682	9.999e-05	1.63565e-51	1.64729e-50	0.000119206
ENSG00000196683.10	7982	1.06067	990.671	324.755	1.39998e-51	7-22822020-C-A	-832	288	374	0.415556	1	1.90736e-59	-0.274341	0.013996	9.999e-05	1.68692e-51	1.69564e-50	0.000144815
ENSG00000121653.11	5623	1.04031	666.14	324.102	2.49399e-52	11-45873085-C-G	-12566	171	193	0.214444	1	1.97396e-60	0.982994	0.0495591	9.999e-05	1.76484e-51	1.77053e-50	0.000204655
ENSG00000262500.1	6292	0.995731	442.091	328.598	2.49827e-54	17-46150803-C-T	-92803	113	113	0.128995	1	6.48062e-62	1.50347	0.074479	9.999e-05	1.82579e-51	1.82814e-50	0.000274168
ENSG00000282122.1	7905	1.04777	729.302	323.785	5.40265e-52	14-105994477-A-G	-31153	142	153	0.17	1	4.24259e-60	1.13269	0.057334	9.999e-05	1.87953e-51	1.87832e-50	0.000190495
ENSG00000188707.5	8170	1.05941	1352.11	338.539	1.03463e-51	7-150329250-C-G	-539	165	195	0.217149	1	3.05057e-57	-0.750452	0.0393333	9.999e-05	1.95586e-51	1.95084e-50	0.000105779
ENSG00000125618.16	6926	1.03798	745.897	329.255	2.61705e-52	2-113223560-T-C	-55390	277	347	0.385556	1	1.72908e-59	-0.925498	0.0471916	9.999e-05	2.71308e-51	2.70093e-50	0.000181693
ENSG00000261338.2	6617	1.02932	908.033	335.613	8.55289e-53	2-218250385-C-T	-4934	297	399	0.444196	1	6.13491e-59	0.760255	0.039025	9.999e-05	2.78447e-51	2.76669e-50	0.000145969
ENSG00000135541.20	6203	1.02894	808.595	332.274	9.26047e-53	6-135497759-C-A	-17	235	282	0.313333	1	1.7868e-59	-0.601413	0.0306716	9.999e-05	2.80198e-51	2.77876e-50	0.000163754
ENSG00000245532.7	5110	1.05401	537.312	319.057	2.39475e-51	11-65429922-G-A	7148	267	339	0.376667	1	3.34613e-60	0.50651	0.0256066	9.999e-05	3.25603e-51	3.22289e-50	0.000262615
ENSG00000125450.10	7751	1.04684	1244.06	333.706	5.07578e-52	17-75226770-G-A	21111	243	345	0.383333	1	2.1484e-58	0.700621	0.0362035	9.999e-05	3.41973e-51	3.37848e-50	0.000111416
ENSG00000175985.9	7796	1.0574	1018.37	329.268	2.11487e-51	14-69498452-T-C	13698	160	179	0.198889	1	1.8877e-58	1.13772	0.0587495	9.999e-05	3.85806e-51	3.80427e-50	0.000139744
ENSG00000140391.14	6403	1.04931	500.88	320.369	1.86847e-51	15-77064970-G-C	-19014	224	265	0.294444	1	4.34034e-60	0.818408	0.0414306	9.999e-05	3.92151e-51	3.8595e-50	0.000278427
ENSG00000111052.7	6896	1.0428	634.04	324.56	8.11194e-52	12-80939774-G-GT	50405	94	103	0.114444	1	9.36267e-60	-0.427901	0.0217489	9.999e-05	4.3289e-51	4.25238e-50	0.00021638
ENSG00000126773.12	5832	1.04125	384.768	316.729	1.36827e-51	14-60152393-G-T	60482	206	259	0.287778	1	6.40395e-61	0.386047	0.0193501	9.999e-05	5.27533e-51	5.17228e-50	0.000355127
ENSG00000246174.7	6994	1.06124	697.609	321.628	7.21909e-51	11-78139778-C-T	7	247	320	0.355556	1	3.5631e-59	-0.914667	0.0468169	9.999e-05	6.2225e-51	6.08944e-50	0.000205932
ENSG00000187838.16	8069	1.03433	1636.32	342.134	1.85292e-52	17-7394133-A-G	-710	237	293	0.325556	1	1.76565e-57	-0.358972	0.0187594	9.999e-05	6.44769e-51	6.29793e-50	8.20586e-05
ENSG00000188659.9	5381	1.03179	584.832	323.923	4.14961e-52	15-82281009-T-A	18199	62	65	0.0723831	1	3.30784e-60	1.58228	0.0799873	9.999e-05	6.82051e-51	6.64957e-50	0.000228072
ENSG00000256612.7	7022	1.04099	931.585	330.59	8.07849e-52	19-40909182-G-A	-15037	118	135	0.15	1	1.06545e-58	1.20942	0.0622629	9.999e-05	7.87328e-51	7.66155e-50	0.000146601
ENSG00000151552.11	7947	1.03315	1018.47	333.365	3.49839e-52	4-17512134-CG-C	-100	177	201	0.223831	1	1.23586e-58	-0.753373	0.0388153	9.999e-05	8.69759e-51	8.44785e-50	0.000131435
ENSG00000196655.11	7047	1.03146	980.376	333.108	4.08678e-52	11-119023577-A-G	4886	152	164	0.182222	1	1.33108e-58	0.617445	0.0318246	9.999e-05	1.18716e-50	1.15092e-49	0.000135946
ENSG00000072818.11	8052	1.03447	1496.92	335.838	4.52223e-52	17-7337072-C-T	543	108	120	0.13363	1	4.32186e-58	-0.384359	0.0199352	9.999e-05	1.45773e-50	1.41059e-49	8.97307e-05
ENSG00000126467.10	8117	1.02976	1534.53	340.552	2.70973e-52	19-49761973-C-T	-1357	291	387	0.430804	1	1.47969e-57	0.877077	0.0457913	9.999e-05	1.4906e-50	1.43971e-49	8.64763e-05
ENSG00000171766.15	6994	1.05105	688.615	327.065	6.08776e-51	15-45373517-CTA-C	-28810	231	282	0.313616	1	2.6401e-58	-0.782145	0.0404605	9.999e-05	1.56307e-50	1.5069e-49	0.000203415
ENSG00000101751.10	8725	1.04555	570.688	322.273	5.22183e-51	18-54269477-G-T	-552	263	316	0.351111	1	3.18323e-59	-0.423267	0.0216519	9.999e-05	1.99843e-50	1.92304e-49	0.000242074
ENSG00000254614.2	5149	1.06677	559.906	320.072	4.81255e-50	11-65179769-T-C	-1917	223	260	0.288889	1	1.73845e-58	-0.716179	0.0369659	9.999e-05	2.03427e-50	1.9539e-49	0.000260071
ENSG00000269737.2	7274	1.03836	1239.49	334.259	1.29091e-51	1-1674848-G-C	2858	33	38	0.0422222	1	7.61667e-58	1.54875	0.0805716	9.999e-05	2.30995e-50	2.21459e-49	0.000109449
ENSG00000139344.7	8639	1.0536	964.717	329.096	9.3434e-51	12-95944219-A-G	926	245	288	0.32	1	9.6214e-58	-0.932431	0.0485691	9.999e-05	2.64915e-50	2.53511e-49	0.000146129
ENSG00000171298.12	9345	1.02888	2053.21	346.171	3.40602e-52	17-80102793-A-C	1237	257	320	0.355556	1	1.52798e-56	-0.443395	0.0234432	9.999e-05	2.81041e-50	2.68446e-49	6.44832e-05
ENSG00000141068.13	4169	1.04808	406.068	321.538	1.36162e-50	17-27532039-G-C	75325	291	373	0.414444	1	7.21019e-59	-0.542488	0.0278705	9.999e-05	2.8947e-50	2.7599e-49	0.000342357
ENSG00000262580.5	9190	1.0447	1777.75	338.158	2.2459e-51	17-80207333-T-C	1384	244	289	0.321826	1	6.25098e-57	0.726108	0.0382051	9.999e-05	2.97954e-50	2.83557e-49	7.75509e-05
ENSG00000245958.6	7976	1.0392	534.337	318.757	4.36785e-51	4-119446122-CTTTT-C	-8669	217	257	0.286207	1	5.98676e-60	-0.782767	0.0396928	9.999e-05	3.11501e-50	2.95907e-49	0.000254411
ENSG00000272668.1	8099	1.03206	1135.81	335.593	1.14851e-51	1-159856858-C-T	-10096	221	275	0.305556	1	1.11666e-57	0.924734	0.0482066	9.999e-05	3.75233e-50	3.55797e-49	0.000117526
ENSG00000083444.16	7910	1.02663	1254.56	337.148	6.2447e-52	1-11986032-G-A	51827	272	357	0.39755	1	1.02516e-57	-0.37199	0.0193831	9.999e-05	4.0533e-50	3.83633e-49	0.000104918
ENSG00000154429.10	7157	1.02339	1107.57	333.613	6.32321e-52	1-229286934-G-A	-56360	256	317	0.353007	1	2.65332e-58	0.407136	0.0210618	9.999e-05	5.18352e-50	4.89712e-49	0.000117841
ENSG00000060982.14	9018	1.05291	1238.42	330.512	1.33996e-50	12-24898662-T-C	-50797	137	151	0.172374	1	2.51881e-57	0.784572	0.0410791	9.999e-05	5.42865e-50	5.11259e-49	0.00011364
ENSG00000185324.21	7138	1.05813	741.631	314.654	3.81497e-50	16-89686659-GGGCCGTCCGCGTCTGCGCCTGCGCGCAAGAGA-G	5922	32	33	0.0366667	1	1.38783e-59	-1.04857	0.0534055	9.999e-05	5.43131e-50	5.11259e-49	0.000192228
ENSG00000158748.3	8761	1.02346	1360.63	339.461	5.64716e-52	1-19688246-C-T	22959	308	414	0.46	1	2.20731e-57	-0.8871	0.0464144	9.999e-05	5.65649e-50	5.31491e-49	9.59421e-05
ENSG00000255513.1	8114	1.04403	1223.44	330.152	5.90384e-51	16-1963315-A-C	-780	133	146	0.162222	1	8.6165e-58	1.27695	0.0664753	9.999e-05	5.95293e-50	5.58334e-49	0.000112495
ENSG00000136003.15	8118	1.04904	804.971	321.416	1.53091e-50	12-108562641-T-G	40	117	129	0.143333	1	7.8661e-59	0.65267	0.0335466	9.999e-05	6.03693e-50	5.6519e-49	0.000173142
ENSG00000108654.13	5851	1.05562	797.379	328.608	4.07205e-50	17-64506317-A-G	-1882	180	207	0.231027	1	4.27852e-57	-0.439498	0.0230774	9.999e-05	8.22824e-50	7.68958e-49	0.000177682
ENSG00000172375.12	6958	1.05798	996.514	332.141	4.24854e-50	11-119115949-C-T	13577	323	442	0.491111	1	1.7421e-56	0.402987	0.021322	9.999e-05	8.4484e-50	7.88112e-49	0.000143016
ENSG00000111846.16	8856	1.02199	1361.37	336.97	7.22809e-52	6-10535358-A-C	43135	273	348	0.386667	1	1.12749e-57	0.693409	0.0361495	9.999e-05	8.57262e-50	7.98264e-49	9.55231e-05
ENSG00000055955.15	5607	1.0386	525.832	320.037	1.11315e-50	3-52840272-T-C	9533	207	239	0.265556	1	3.07012e-59	0.719541	0.0368006	9.999e-05	8.65093e-50	8.04113e-49	0.000258128
ENSG00000149527.17	7499	1.03373	1392.69	336.921	2.60211e-51	1-2416398-G-GCGACA	-9582	181	207	0.23	1	4.61916e-57	0.612332	0.0321659	9.999e-05	8.96931e-50	8.32215e-49	9.62626e-05
ENSG00000090238.11	3846	1.04543	513.932	328.217	2.53911e-50	16-30057148-T-G	-39096	317	431	0.478889	1	2.13985e-57	0.193662	0.010131	9.999e-05	9.48035e-50	8.78061e-49	0.000268723
ENSG00000172469.15	6346	1.05295	503.2	324.47	5.85869e-50	6-95588858-T-G	11315	285	365	0.406459	1	1.28332e-57	0.300773	0.0156911	9.999e-05	9.89686e-50	9.15004e-49	0.000279678
ENSG00000224635.1	6402	1.0366	901.434	334.997	7.38483e-51	20-38415226-C-T	-1571	239	319	0.355234	1	7.16323e-57	0.958942	0.0504932	9.999e-05	1.2301e-49	1.13525e-48	0.000149815
ENSG00000211959.2	6703	1.02461	637.543	329.687	3.27924e-51	14-106425232-T-C	3014	89	100	0.111359	1	3.67436e-58	-0.802033	0.0415624	9.999e-05	1.38706e-49	1.27783e-48	0.000205364
ENSG00000263155.5	8278	1.04147	1214.09	332.29	1.05619e-50	15-57563562-G-T	-28379	182	217	0.241648	1	3.81785e-57	0.929329	0.0487677	9.999e-05	1.43131e-49	1.31627e-48	0.000112627
ENSG00000169231.13	4777	1.04535	653.299	331.123	3.11114e-50	1-155208991-T-A	1010	259	329	0.365556	1	8.30031e-57	-0.423874	0.022337	9.999e-05	1.52021e-49	1.39555e-48	0.000211361
ENSG00000264204.2	4264	1.0306	422.924	324.496	1.09713e-50	10-46088865-G-A	-20756	295	389	0.433185	1	1.8626e-58	0.675756	0.0348922	9.999e-05	1.62997e-49	1.49366e-48	0.000314409
ENSG00000176974.19	4497	1.0315	531.933	327.297	1.09079e-50	17-18363661-G-C	98	239	293	0.325556	1	5.65729e-58	-0.787757	0.0409168	9.999e-05	1.86143e-49	1.70275e-48	0.000250564
ENSG00000162946.21	8046	1.05699	1231.68	332.662	6.66745e-50	1-231631484-G-A	4669	309	395	0.438889	1	3.53147e-56	-0.547584	0.0290845	9.999e-05	1.89335e-49	1.7289e-48	0.000115427
ENSG00000128283.6	7547	1.02638	1397.5	337.368	2.60536e-51	22-37574291-G-A	13844	325	429	0.477728	1	5.47661e-57	-0.667742	0.035109	9.999e-05	2.01697e-49	1.83855e-48	9.41261e-05
ENSG00000166002.6	7283	1.06976	613.347	317.171	5.28601e-49	11-93497636-G-T	-45872	118	128	0.142539	1	9.00025e-58	0.698792	0.0363861	9.999e-05	2.10903e-49	1.9191e-48	0.000239152
ENSG00000224497.1	4971	1.01684	419.551	327.814	3.59451e-51	20-35570657-G-A	25910	157	176	0.195556	1	1.9434e-58	1.08401	0.0559848	9.999e-05	2.34478e-49	2.12987e-48	0.000305746
ENSG00000241134.3	8447	1.0503	1385.77	332.888	3.787e-50	7-150743561-G-A	-6175	242	307	0.341111	1	2.02992e-56	-0.724157	0.0383469	9.999e-05	2.41385e-49	2.18879e-48	0.000100897
ENSG00000149499.11	6842	1.04353	783.811	327.429	3.55516e-50	11-62603018-C-CGAGGGCCG	-9695	204	248	0.275556	1	2.31363e-57	0.264296	0.0138319	9.999e-05	2.57322e-49	2.32922e-48	0.000175361
ENSG00000162885.12	8178	1.04625	1190.95	332.308	3.20293e-50	1-235503886-A-G	-595	299	384	0.427617	1	1.34824e-56	-0.558448	0.0295062	9.999e-05	2.6662e-49	2.40918e-48	0.000116212
ENSG00000270120.1	6591	1.02874	1151.46	336.537	5.76761e-51	16-50689163-C-T	-23681	255	321	0.356667	1	9.71655e-57	0.675142	0.0356085	9.999e-05	2.88961e-49	2.60651e-48	0.000114939
ENSG00000083845.8	4339	1.02333	475.975	325.386	7.91868e-51	19-58387069-T-C	669	253	305	0.339644	1	1.82631e-58	-0.265773	0.0137216	9.999e-05	2.92051e-49	2.62981e-48	0.000274143
ENSG00000120889.12	8378	1.00079	1608.18	345.149	2.06326e-52	8-23074609-A-C	5430	128	135	0.15	1	6.09036e-57	0.711207	0.0374158	9.999e-05	3.03764e-49	2.73054e-48	7.64212e-05
ENSG00000234484.1	8192	1.03248	947.496	328.372	1.27355e-50	6-132752994-G-A	244	285	345	0.383929	1	1.03192e-57	0.651785	0.0339633	9.999e-05	3.56064e-49	3.19513e-48	0.000141035
ENSG00000113971.19	8550	1.04223	854.817	328.354	3.93307e-50	3-132718123-A-G	-4319	141	157	0.174444	1	3.72501e-57	-0.53997	0.0283318	9.999e-05	3.59799e-49	3.22307e-48	0.000160268
ENSG00000092020.10	7993	1.04422	846.892	327.466	5.36847e-50	14-35100147-CTT-C	-22370	126	143	0.158889	1	3.76651e-57	-0.612486	0.0321386	9.999e-05	3.98086e-49	3.5599e-48	0.000162586
ENSG00000070610.14	5975	1.04256	717.808	326.234	5.49243e-50	9-35739879-G-A	-9349	306	368	0.408889	1	2.38831e-57	0.314307	0.016452	9.999e-05	4.10077e-49	3.66082e-48	0.000191014
ENSG00000091073.19	7118	1.05024	755.121	323.396	1.33531e-49	7-76509650-C-G	47974	268	320	0.356347	1	2.18022e-57	-0.303764	0.0158923	9.999e-05	4.82105e-49	4.29642e-48	0.000185126
ENSG00000229043.2	10487	1.04453	1451.76	329.301	5.14782e-50	7-1161005-T-C	520	315	391	0.434444	1	7.31171e-57	0.910987	0.0479735	9.999e-05	6.47305e-49	5.75876e-48	9.49232e-05
ENSG00000165682.14	8987	1.0413	879.485	326.32	6.22131e-50	12-9966148-G-C	-47276	211	248	0.276169	1	2.8521e-57	0.771307	0.0404117	9.999e-05	6.60111e-49	5.86263e-48	0.000155407
ENSG00000145703.15	7977	1.03258	1132.2	334.416	2.0171e-50	5-76402936-G-T	-313	302	394	0.438616	1	1.77751e-56	0.371546	0.0196606	9.999e-05	6.80671e-49	6.03489e-48	0.000118059
ENSG00000188000.3	8696	1.02176	1396.11	342.597	6.2221e-51	19-9153725-G-A	-31869	58	62	0.0688889	1	9.92238e-56	1.71637	0.0916815	9.999e-05	8.13987e-49	7.20457e-48	9.30907e-05
ENSG00000155158.20	9288	1.04389	1318.6	327.557	6.64406e-50	9-15301430-C-A	-5930	272	327	0.364143	1	4.98375e-57	-0.353728	0.0185891	9.999e-05	8.17918e-49	7.22703e-48	0.00010434
ENSG00000244617.2	7721	1.05796	793.435	320.802	4.65737e-49	2-70028920-C-T	66658	132	153	0.170379	1	3.34216e-57	-0.559153	0.0293212	9.999e-05	8.38146e-49	7.39317e-48	0.000179605
ENSG00000281501.1	8130	1.04557	1363.4	333.512	8.81394e-50	4-25160758-G-T	117	82	86	0.0955556	1	6.65671e-56	-1.41476	0.075405	9.999e-05	9.51687e-49	8.38045e-48	0.000101342
ENSG00000248810.1	7568	1.05934	788.954	324.975	6.75693e-49	4-141307138-C-T	-25480	302	409	0.455257	1	2.65037e-56	0.762261	0.0404235	9.999e-05	1.06937e-48	9.40082e-48	0.000181241
ENSG00000281741.2	1094	1.03439	148.778	322.977	3.08746e-49	1-119998455-G-A	-915783	82	82	0.0946882	1	4.89598e-57	1.61798	0.0850197	9.999e-05	1.15445e-48	1.01316e-47	0.000902168
ENSG00000133048.12	6638	1.00661	1229.68	341.587	2.051e-51	1-203186754-G-C	5	181	214	0.237778	1	2.02566e-56	-0.676767	0.0358371	9.999e-05	1.21843e-48	1.06749e-47	0.000101526
ENSG00000162877.12	6374	1.0682	1124.78	335.364	1.37558e-48	1-205820154-G-A	-29978	206	244	0.271715	1	2.88349e-54	-0.955938	0.0520262	9.999e-05	1.31994e-48	1.15449e-47	0.000129925
ENSG00000233016.6	6787	1.05372	1380.56	338.951	2.70653e-49	9-136727975-G-GGCCCCCATCCCGCGGCTCGC	-209	85	90	0.1	1	1.70948e-54	-0.895525	0.0485958	9.999e-05	1.3235e-48	1.15565e-47	0.000102148
ENSG00000164125.15	6664	1.06688	568.432	322.394	2.82335e-48	4-157998702-A-C	-174616	166	205	0.227778	1	5.13274e-56	0.403535	0.0214773	9.999e-05	1.57254e-48	1.37079e-47	0.000256244
ENSG00000105993.14	9648	1.03729	1480.32	333.82	5.96546e-50	7-157352780-T-C	17399	314	403	0.448775	1	4.81254e-56	0.440127	0.0234166	9.999e-05	1.66637e-48	1.45015e-47	9.13942e-05
ENSG00000112531.16	8835	1.01936	1353.78	341.513	1.10493e-50	6-163394158-C-T	-19842	59	62	0.0688889	1	1.25819e-55	-0.373496	0.0199767	9.999e-05	1.8405e-48	1.59901e-47	9.53962e-05
ENSG00000106683.14	3925	1.0297	630.741	334.726	7.43188e-50	7-74105545-A-G	22612	182	213	0.237194	1	8.63993e-56	-0.567699	0.030301	9.999e-05	1.94668e-48	1.68842e-47	0.00021034
ENSG00000104763.18	13002	1.04767	1572.15	325.418	2.81466e-49	8-18069552-G-T	-15446	316	423	0.47	1	1.14377e-56	0.321902	0.0169929	9.999e-05	2.9828e-48	2.58277e-47	8.8353e-05
ENSG00000197375.12	5413	1.02093	620.436	333.359	4.72097e-50	5-132369766-C-G	14	279	351	0.390869	1	3.10921e-56	-0.769352	0.0408351	9.999e-05	3.08208e-48	2.66428e-47	0.000209003
ENSG00000112701.17	7015	1.03527	554.262	324.816	2.34871e-49	6-75692385-C-T	90876	232	274	0.304444	1	7.3363e-57	-0.347776	0.0183145	9.999e-05	3.08832e-48	2.66524e-47	0.000242812
ENSG00000125534.9	7854	1.03251	1404.03	339.22	7.55804e-50	20-63521166-C-G	442	119	138	0.153675	1	4.57937e-55	-0.519427	0.0279809	9.999e-05	3.34979e-48	2.88609e-47	9.51863e-05
ENSG00000123427.16	5890	1.04522	686.406	331.447	5.79604e-49	12-57782831-T-C	11225	198	233	0.258889	1	2.59066e-55	0.930589	0.0499718	9.999e-05	3.45395e-48	2.9709e-47	0.000201099
ENSG00000180817.11	9521	1.03161	1634.57	335.206	6.25872e-50	10-70233338-T-G	-573	163	185	0.206013	1	8.51867e-56	0.53255	0.0284228	9.999e-05	3.55082e-48	3.04916e-47	8.15715e-05
ENSG00000057608.16	11119	1.03906	1899.87	339.665	1.15947e-49	10-5813440-G-C	-28692	127	143	0.159243	1	8.63805e-55	-0.50823	0.0274744	9.999e-05	3.5648e-48	3.05611e-47	7.15364e-05
ENSG00000196411.9	6837	1.07471	688.196	317.969	1.29034e-47	7-100824534-G-A	-2987	182	214	0.237778	1	5.43131e-56	-0.575643	0.0306469	9.999e-05	4.39233e-48	3.75933e-47	0.000215718
ENSG00000114770.16	7879	1.03904	1202.99	332.673	2.25722e-49	3-184019094-G-A	1079	281	359	0.398889	1	1.40628e-55	0.455474	0.0243762	9.999e-05	4.44351e-48	3.79687e-47	0.000112966
ENSG00000166750.9	6971	1.05489	1106.22	335.146	1.22047e-48	17-35235197-CCTTCTT-C	-7839	260	313	0.347778	1	2.32997e-54	0.309243	0.0168102	9.999e-05	4.53959e-48	3.87259e-47	0.000127849
ENSG00000116983.12	7127	1.02598	844.269	330.302	1.00498e-49	1-39691836-A-C	147	302	405	0.450113	1	2.29982e-56	0.580606	0.0307663	9.999e-05	5.33156e-48	4.54073e-47	0.000155636
ENSG00000080573.6	7779	1.05682	903.8	328.91	2.2726e-48	19-10006744-T-C	-3727	302	390	0.433333	1	4.76555e-55	0.870529	0.0469047	9.999e-05	5.79029e-48	4.92333e-47	0.00015723
ENSG00000204084.12	6914	1.04513	1108.98	334.88	6.43237e-49	1-37895724-G-A	-51333	240	298	0.331111	1	1.03145e-54	-0.658605	0.0356387	9.999e-05	6.4188e-48	5.4488e-47	0.000124448
ENSG00000143382.14	4685	1.05249	460.764	323.923	3.36054e-48	1-150547347-G-A	-2022	22	25	0.0277778	1	1.13341e-55	-0.902303	0.0482325	9.999e-05	6.72962e-48	5.70331e-47	0.000305075
ENSG00000133687.15	10372	1.04365	956.125	329.375	6.798e-49	12-29767155-A-G	-17604	298	376	0.418708	1	1.42973e-55	0.816487	0.043701	9.999e-05	6.79767e-48	5.75159e-47	0.000143804
ENSG00000151715.7	7715	1.03259	1384.72	340.002	1.66038e-49	11-129822685-G-A	6866	96	99	0.11	1	1.44982e-54	-1.02913	0.0557948	9.999e-05	7.3842e-48	6.23768e-47	9.65321e-05
ENSG00000100151.15	6974	1.02765	1254.69	339.221	1.11158e-49	22-38060673-G-A	4362	217	256	0.285078	1	7.02511e-55	-0.539381	0.0291249	9.999e-05	7.44005e-48	6.27464e-47	0.000105184
ENSG00000211698.2	8916	1.04405	921.297	325.757	8.81552e-49	7-38344703-C-G	-9814	158	180	0.201342	1	4.86951e-56	-0.937773	0.0498966	9.999e-05	8.22326e-48	6.92392e-47	0.000149392
ENSG00000136108.14	5759	1.03531	555.99	323.891	6.16105e-49	13-52430087-G-A	-25342	281	368	0.4098	1	1.56343e-56	-0.504413	0.0266727	9.999e-05	8.36786e-48	7.03424e-47	0.000242086
ENSG00000250312.6	4134	1.04351	440.669	326.656	1.88691e-48	4-148766-T-C	24286	160	189	0.21	1	1.64927e-55	0.81116	0.0434501	9.999e-05	8.91989e-48	7.48617e-47	0.000311868
ENSG00000107819.13	5578	1.04074	668.002	325.713	1.06605e-48	10-101032154-C-A	920	124	141	0.156667	1	5.96275e-56	0.669825	0.0356794	9.999e-05	1.01274e-47	8.48589e-47	0.00020431
ENSG00000231500.6	23303	1.05759	1023.46	316.22	4.19111e-48	6-33272092-C-T	44	43	44	0.0488889	1	7.15109e-57	-0.516802	0.027212	9.999e-05	1.1645e-47	9.74171e-47	0.000139116
ENSG00000130653.15	5093	1.04406	890.535	331.499	1.36144e-48	9-137549626-T-C	-908	322	436	0.485491	1	6.95309e-55	-0.469391	0.0253442	9.999e-05	1.24773e-47	1.04212e-46	0.000154557
ENSG00000231680.1	5029	1.05116	618.841	324.964	4.04858e-48	11-64391234-G-A	-4597	328	429	0.477679	1	2.09255e-55	-0.682226	0.0365917	9.999e-05	1.28026e-47	1.06757e-46	0.000226408
ENSG00000275106.1	7075	1.04871	864.562	332.744	2.46772e-48	7-129032080-T-TCCA	78764	299	379	0.422049	1	2.15196e-54	0.914799	0.0497057	9.999e-05	1.39235e-47	1.15918e-46	0.000161076
ENSG00000091986.15	9092	1.04548	861.516	327.773	1.87555e-48	3-112531600-AAAC-A	-117930	179	225	0.250557	1	2.49792e-55	1.11332	0.0597721	9.999e-05	1.45474e-47	1.20917e-46	0.000160334
ENSG00000165650.11	6977	1.05669	1125.75	331.331	4.56076e-48	10-117395466-A-G	19999	255	313	0.347778	1	2.57552e-54	0.393614	0.0214086	9.999e-05	1.54474e-47	1.28193e-46	0.000126194
ENSG00000108395.13	4528	1.04493	429.49	324.063	3.79126e-48	17-59085103-A-T	-21494	253	328	0.365256	1	1.37512e-55	-0.505344	0.0270419	9.999e-05	1.55266e-47	1.28644e-46	0.000321133
ENSG00000106077.18	4173	1.05073	624.684	331.193	4.62966e-48	7-73734972-G-A	-3895	316	431	0.478889	1	2.4912e-54	0.522444	0.0284103	9.999e-05	1.55659e-47	1.28765e-46	0.000224048
ENSG00000162769.12	7668	1.03253	928.295	332.717	5.24191e-49	1-212891186-A-G	32931	188	219	0.243875	1	3.70342e-55	0.654797	0.0352316	9.999e-05	1.61053e-47	1.33014e-46	0.000143971
ENSG00000158773.14	7205	1.03354	984.944	333.855	5.83106e-49	1-161049250-G-C	3273	324	432	0.481027	1	6.34987e-55	0.232687	0.0125573	9.999e-05	1.71982e-47	1.41815e-46	0.000136044
ENSG00000227242.4	3877	1.02027	369.934	323.455	4.45235e-49	1-147043516-G-T	-13077	197	226	0.251111	1	9.04158e-57	1.03422	0.0545256	9.999e-05	1.92723e-47	1.58665e-46	0.000349893
ENSG00000104974.11	10039	1.02068	2655.76	348.367	6.89104e-50	19-54593736-T-G	154	133	154	0.171111	1	1.04221e-53	-0.513941	0.0281738	9.999e-05	2.05587e-47	1.68987e-46	4.87987e-05
ENSG00000162736.15	7667	1.04389	1145.12	336.665	1.83767e-48	1-160347231-C-T	3830	300	382	0.42539	1	6.358e-54	-0.273143	0.0149318	9.999e-05	2.25914e-47	1.85402e-46	0.000120145
ENSG00000172890.11	7726	1.03642	764.356	323.896	1.31335e-48	11-71462208-C-T	9099	280	370	0.411111	1	3.77111e-56	-0.365033	0.0193954	9.999e-05	2.26907e-47	1.85923e-46	0.000176602
ENSG00000164880.15	9884	1.03808	1326.83	333.342	9.15648e-49	7-1493920-T-C	-10447	308	415	0.461111	1	8.74776e-55	-0.288696	0.0156077	9.999e-05	2.32823e-47	1.90469e-46	0.000102173
ENSG00000272338.2	7302	1.03599	558.11	321.923	1.78359e-48	8-33473169-A-C	111754	310	400	0.445434	1	2.50025e-56	0.862455	0.0457223	9.999e-05	2.35313e-47	1.92203e-46	0.000241586
ENSG00000104805.15	8390	1.02762	1583.26	344.53	2.73168e-49	19-48901136-C-T	1086	149	166	0.184855	1	1.235e-53	-0.361147	0.0198167	9.999e-05	2.38702e-47	1.94665e-46	8.3351e-05
ENSG00000196295.11	7617	1.04621	974.419	327.845	3.14215e-48	7-30520779-C-T	-65193	208	242	0.268889	1	4.63688e-55	0.600132	0.0323306	9.999e-05	2.63144e-47	2.14261e-46	0.000142021
ENSG00000158161.15	5264	1.0335	595.925	329.853	1.51069e-48	1-28090534-C-A	1838	43	44	0.0498866	1	4.25151e-55	1.71442	0.0923156	9.999e-05	2.74932e-47	2.23508e-46	0.000224815
ENSG00000176155.18	8044	1.03588	1079.7	332.509	1.31841e-48	17-82196145-G-A	-16685	316	434	0.483296	1	9.72599e-55	0.395512	0.0213951	9.999e-05	3.4477e-47	2.79845e-46	0.000124853
ENSG00000230715.3	6558	1.05204	713.8	326.239	9.94804e-48	7-128680569-TA-T	27728	288	367	0.408371	1	9.55475e-55	0.502681	0.0271897	9.999e-05	3.499e-47	2.83565e-46	0.000196724
ENSG00000211934.3	8106	1.03435	750.102	323.912	1.71065e-48	14-105975073-C-CG	-12010	298	381	0.424379	1	5.15459e-56	-0.578247	0.0307767	9.999e-05	3.62868e-47	2.93616e-46	0.000179004
ENSG00000204345.1	8636	1.02809	1676.68	341.069	4.10792e-49	17-74567547-G-A	-21302	158	192	0.214286	1	5.75768e-54	1.04543	0.0571182	9.999e-05	3.66707e-47	2.9626e-46	7.88027e-05
ENSG00000272645.3	7018	1.04741	752.044	328.113	6.91688e-48	1-223952006-T-C	-40588	277	335	0.372768	1	1.26573e-54	-0.686481	0.0371895	9.999e-05	4.05268e-47	3.26904e-46	0.000184566
ENSG00000188820.12	7238	1.066	548.877	319.359	6.38795e-47	6-116462456-T-G	1086	51	54	0.06	1	6.14549e-55	-1.09407	0.0590327	9.999e-05	4.61371e-47	3.7158e-46	0.000264801
ENSG00000103479.15	7801	1.02148	1289.01	340.176	3.54427e-49	16-53456186-G-GAAA	22209	315	420	0.467562	1	3.56638e-54	0.374767	0.0204207	9.999e-05	4.80645e-47	3.86503e-46	0.00010075
ENSG00000111671.9	8065	1.02644	1406.64	339.724	5.69463e-49	12-6873183-A-C	-16175	292	380	0.423163	1	5.13216e-54	0.671957	0.0366893	9.999e-05	5.08422e-47	4.08207e-46	9.35291e-05
ENSG00000163933.9	6044	1.05848	604.399	320.362	3.16972e-47	3-53077688-T-C	-52774	318	437	0.485556	1	3.96287e-55	0.649523	0.0349609	9.999e-05	5.18282e-47	4.1548e-46	0.000236074
ENSG00000188037.10	4061	1.03915	477.373	330.737	6.33995e-48	7-143346284-C-G	30158	296	377	0.418889	1	3.01287e-54	0.826826	0.0450104	9.999e-05	5.37709e-47	4.30257e-46	0.000284728
ENSG00000160209.18	8770	1.03305	1211.45	329.445	1.36122e-48	21-43733870-A-G	14776	202	232	0.257778	1	3.24132e-55	0.440268	0.0236713	9.999e-05	5.38375e-47	4.30257e-46	0.000110469
ENSG00000250334.5	7184	1.04909	733.691	329.269	1.16691e-47	4-79573767-CTG-C	81351	231	275	0.306236	1	3.5264e-54	0.622751	0.033931	9.999e-05	5.75119e-47	4.58915e-46	0.000189985
ENSG00000189068.9	11155	1.03027	2788.35	347.42	4.82475e-49	19-54045772-T-C	-18181	315	424	0.472098	1	6.17604e-53	0.603804	0.0334361	9.999e-05	5.82063e-47	4.63743e-46	4.76545e-05
ENSG00000130656.4	5503	1.05209	1025.48	332.792	1.16277e-47	16-161106-T-G	8419	188	218	0.243848	1	1.26116e-53	0.689752	0.0378523	9.999e-05	6.00535e-47	4.77726e-46	0.000136955
ENSG00000072864.14	4281	1.06251	638.63	326.176	6.54385e-47	16-15727006-C-T	83739	152	163	0.181514	1	8.17864e-54	-0.395981	0.0216776	9.999e-05	7.90059e-47	6.2753e-46	0.00022565
ENSG00000255284.1	7228	1.04874	984.428	329.713	1.20535e-47	11-780321-C-CTG	2743	270	346	0.384444	1	4.30408e-54	0.676175	0.0368831	9.999e-05	8.39658e-47	6.65906e-46	0.000141474
ENSG00000204428.12	26294	1.08771	545.493	291.603	8.63043e-46	6-31696442-A-G	12402	258	318	0.35412	1	1.51613e-58	-0.643793	0.0332055	9.999e-05	8.77162e-47	6.94588e-46	0.00028072
ENSG00000198848.12	8198	1.02911	1221.37	336.517	1.63497e-48	16-55832425-T-C	-912	275	350	0.389755	1	5.29286e-54	-0.724747	0.0395785	9.999e-05	9.85126e-47	7.7889e-46	0.000108466
ENSG00000166548.15	5844	1.03088	689.853	329.663	3.5856e-48	16-66550099-T-C	-2445	203	254	0.282851	1	1.06095e-54	0.557983	0.0301986	9.999e-05	1.02328e-46	8.07825e-46	0.000192905
ENSG00000146574.15	10329	1.04404	1201	323.188	8.52242e-48	7-6845133-A-C	18363	310	383	0.426503	1	2.52153e-55	0.916712	0.0492193	9.999e-05	1.16055e-46	9.14799e-46	0.000114598
ENSG00000127084.17	7776	1.02862	681.255	327.309	3.58489e-48	9-93033781-A-C	86330	34	34	0.0377778	1	4.4113e-55	0.559858	0.0301526	9.999e-05	1.27533e-46	1.00375e-45	0.0001942
ENSG00000142207.6	7700	1.04714	1132.04	329.428	1.55785e-47	21-32327919-A-T	-65107	142	154	0.171492	1	5.19674e-54	0.541635	0.0295757	9.999e-05	1.49547e-46	1.17523e-45	0.000122535
ENSG00000142102.15	4769	1.03518	665.328	329.66	8.80541e-48	11-296203-A-G	7065	203	231	0.256696	1	2.95128e-54	-0.505887	0.0275361	9.999e-05	1.603e-46	1.25783e-45	0.000202241
ENSG00000151348.13	7731	1.04685	1225.17	335.31	1.84457e-47	11-44066439-G-T	-29110	67	71	0.0792411	1	5.18957e-53	1.01291	0.0560348	9.999e-05	1.99678e-46	1.56445e-45	0.000113138
ENSG00000130489.14	5759	1.03388	865.379	331.979	8.37256e-48	22-50525724-T-C	118	146	160	0.177778	1	6.48945e-54	0.694502	0.0379704	9.999e-05	2.28243e-46	1.78555e-45	0.000154972
ENSG00000226659.1	9339	1.07237	879.74	328.456	3.2755e-46	10-80535642-G-A	-300	221	258	0.286996	1	1.18739e-52	-0.887028	0.0493039	9.999e-05	2.32912e-46	1.8166e-45	0.000167801
ENSG00000167766.18	11746	1.04899	2032.39	335.955	1.58093e-47	19-52638372-G-A	-52124	268	337	0.374444	1	5.47965e-53	-0.505409	0.0279683	9.999e-05	2.32658e-46	1.8166e-45	6.85728e-05
ENSG00000161692.17	5897	1.03761	691.217	328.993	1.67783e-47	17-44742101-T-A	33493	123	137	0.152561	1	4.82467e-54	-0.886682	0.0483966	9.999e-05	2.53993e-46	1.97804e-45	0.00019588
ENSG00000163281.11	7954	1.05255	574.293	320.513	8.76185e-47	4-44700703-T-C	-25892	171	194	0.216036	1	1.38372e-54	0.430344	0.0233252	9.999e-05	2.6079e-46	2.02793e-45	0.000244817
ENSG00000101298.13	9152	1.02118	2107.56	342.084	1.21555e-48	20-1286835-T-G	20519	140	163	0.181111	1	2.71022e-53	-0.542945	0.0299253	9.999e-05	2.8838e-46	2.23911e-45	6.15735e-05
ENSG00000255422.1	7037	1.04028	1069.62	336.021	1.64717e-47	11-118701558-A-G	-3049	301	385	0.427778	1	5.87089e-53	0.848654	0.0469813	9.999e-05	2.99147e-46	2.31924e-45	0.000127453
ENSG00000173272.15	6751	1.04356	749.024	329.67	3.31146e-47	2-131479486-T-G	-13257	131	153	0.171525	1	1.34131e-53	-0.741887	0.0407276	9.999e-05	3.06844e-46	2.37537e-45	0.000183518
ENSG00000072694.20	7447	1.03885	969.562	331.664	1.63281e-47	1-161621113-C-CG	-42034	111	130	0.147392	1	1.23411e-53	1.01482	0.0556845	9.999e-05	3.09338e-46	2.39111e-45	0.000140094
ENSG00000148296.6	9071	1.0533	1716.59	336.979	3.73544e-47	9-133329004-T-C	-7394	207	244	0.271715	1	2.04687e-52	-0.63947	0.0356551	9.999e-05	3.12198e-46	2.40962e-45	8.20678e-05
ENSG00000196167.9	6596	1.01215	738.38	332.833	1.53577e-48	11-111340067-A-T	35022	239	298	0.331849	1	1.30111e-54	0.741797	0.0401924	9.999e-05	3.20953e-46	2.47352e-45	0.000171592
ENSG00000183281.14	4016	0.994884	495.577	337.961	3.89226e-49	2-86896701-C-T	-125151	188	206	0.229399	1	1.79421e-54	1.09372	0.0593672	9.999e-05	3.31213e-46	2.5488e-45	0.000244016
ENSG00000169682.17	4541	1.02669	629.021	331.873	8.57429e-48	16-28970190-G-C	-4899	187	227	0.252222	1	6.41572e-54	0.305094	0.0166793	9.999e-05	3.50995e-46	2.69703e-45	0.000209274
ENSG00000100266.18	8282	1.03949	1115.77	329.458	1.96762e-47	22-42973478-A-C	-41667	39	41	0.0455556	1	6.85848e-54	0.770117	0.0421176	9.999e-05	4.0744e-46	3.12612e-45	0.000121935
ENSG00000170486.10	7892	1.02286	1257.61	340.472	3.44285e-48	12-52629499-T-C	28033	239	281	0.312918	1	4.87553e-53	-0.891891	0.0493226	9.999e-05	4.15087e-46	3.18009e-45	0.000103639
ENSG00000022567.9	8089	1.03859	1465.53	339.88	1.42734e-47	8-141328453-A-G	20148	237	278	0.309577	1	1.9127e-52	-0.310969	0.017332	9.999e-05	4.24431e-46	3.24687e-45	9.26234e-05
ENSG00000100890.15	7985	1.03771	764.196	322.338	2.61455e-47	14-35125597-A-G	3751	153	164	0.182628	1	6.72904e-55	0.973757	0.0525673	9.999e-05	4.42129e-46	3.37729e-45	0.000177221
ENSG00000100299.17	5313	1.05229	741.45	325.421	1.11062e-46	22-50625049-T-C	-3124	49	51	0.0567929	1	1.14079e-53	-0.662856	0.0363557	9.999e-05	4.4962e-46	3.42946e-45	0.000189506
ENSG00000259065.1	7511	1.05828	601.401	317.33	2.52447e-46	14-73787509-G-A	149	106	111	0.123608	1	1.42891e-54	1.37458	0.0745174	9.999e-05	4.72949e-46	3.60209e-45	0.000237132
ENSG00000112299.7	8184	1.05877	903.695	323.674	1.8793e-46	6-132714186-A-C	137	306	435	0.483333	1	1.10163e-53	0.586317	0.0321514	9.999e-05	5.06949e-46	3.85539e-45	0.000158012
ENSG00000236304.1	6799	1.00137	863.89	334.449	7.18362e-49	11-76657010-C-G	-46	267	331	0.367778	1	9.97916e-55	-0.52955	0.02865	9.999e-05	5.37539e-46	4.08205e-45	0.000142484
ENSG00000225231.1	8737	1.04433	962.127	329.613	6.41534e-47	12-9963599-C-T	20104	218	269	0.298889	1	2.79262e-53	0.940286	0.0518342	9.999e-05	7.35373e-46	5.57622e-45	0.000143154
ENSG00000226942.2	4843	1.02039	834.48	331.262	8.30166e-48	16-33629-C-A	-4692	221	261	0.290249	1	4.95615e-54	-0.688827	0.037603	9.999e-05	8.63814e-46	6.54061e-45	0.000155177
ENSG00000160972.9	4992	1.03292	705.978	330.366	3.80644e-47	8-144478030-T-C	47	289	363	0.404232	1	2.02153e-53	-0.400417	0.022033	9.999e-05	9.74819e-46	7.37035e-45	0.000189491
ENSG00000204642.13	17202	1.08371	312.179	287.542	1.14179e-44	6-29724080-C-G	1305	307	383	0.426503	1	6.97806e-58	-0.517115	0.0268895	9.999e-05	1.16385e-45	8.78677e-45	0.000485815
ENSG00000141503.15	9096	1.04338	1214.96	329.673	7.91062e-47	17-4835663-C-T	2275	198	246	0.273333	1	3.62386e-53	-0.336135	0.0185573	9.999e-05	1.28389e-45	9.67894e-45	0.000113093
ENSG00000175164.13	9100	1.02404	1740.94	341.009	8.70753e-48	9-133251979-C-T	-23235	51	55	0.0611111	1	1.63268e-52	1.67817	0.0934486	9.999e-05	1.3262e-45	9.98342e-45	7.50995e-05
ENSG00000240356.6	7041	1.0374	804.599	327.958	7.31828e-47	2-113659382-G-A	32292	203	255	0.283964	1	1.78378e-53	0.944935	0.0519582	9.999e-05	1.40021e-45	1.05252e-44	0.000168189
ENSG00000049247.13	7113	1.05075	989.367	326.593	2.26109e-46	1-7913283-G-GCCCTGCTCACTTCCTC	59771	80	84	0.0935412	1	3.97034e-53	1.58843	0.0877394	9.999e-05	1.49864e-45	1.12489e-44	0.000141477
ENSG00000214174.8	6295	1.0379	952.086	334.664	7.91871e-47	17-64975479-G-A	-97	47	50	0.0559284	1	2.12241e-52	1.40498	0.0783543	9.999e-05	1.7214e-45	1.29022e-44	0.000142319
ENSG00000101439.8	9006	1.04321	917.33	327.055	1.41234e-46	20-23632154-A-G	-6319	178	205	0.228285	1	2.73328e-53	-0.292134	0.0161022	9.999e-05	1.78341e-45	1.33477e-44	0.000149718
ENSG00000138744.14	8747	1.04167	775.47	327.198	1.71643e-46	4-75940706-C-T	-243	250	311	0.346325	1	3.60155e-53	0.694582	0.038345	9.999e-05	2.13667e-45	1.59686e-44	0.000176414
ENSG00000196668.3	7664	1.06547	1230.96	327.636	1.00082e-45	12-116536323-C-A	2901	165	203	0.225556	1	3.18787e-52	-0.632836	0.0353753	9.999e-05	2.15818e-45	1.61061e-44	0.000117933
ENSG00000183773.15	6092	1.02534	1074.65	343.761	2.73534e-47	22-20968548-T-C	3440	92	95	0.105556	1	1.45583e-51	-1.02432	0.0577653	9.999e-05	2.29402e-45	1.70953e-44	0.000122069
ENSG00000105499.13	8395	1.04407	1370.53	334.893	1.359e-46	19-48110287-C-A	-530	254	322	0.358259	1	4.21435e-52	-0.80028	0.0448075	9.999e-05	2.39229e-45	1.7802e-44	0.000100432
ENSG00000101158.13	7297	1.05277	1617.8	340.56	2.83421e-46	20-58981547-CCCGGGGTCCCGCGGCGCGGCCG-C	339	65	71	0.0797753	1	6.53724e-51	-0.705341	0.0401278	9.999e-05	2.61286e-45	1.94155e-44	8.69625e-05
ENSG00000267452.1	6728	1.05188	1004.83	335.972	4.80127e-46	17-51437013-G-A	1586	157	170	0.18931	1	2.51054e-51	0.968534	0.0547931	9.999e-05	3.00594e-45	2.23044e-44	0.000139697
ENSG00000146386.7	7912	1.0478	1198.14	335.298	2.85727e-46	6-139029045-G-A	363	207	249	0.277283	1	1.11509e-51	-0.470099	0.0264695	9.999e-05	3.13136e-45	2.32019e-44	0.000115966
ENSG00000164111.14	8223	1.03666	717.64	325.951	1.84544e-46	4-121690130-G-A	-6983	191	221	0.246102	1	2.48793e-53	0.479471	0.026414	9.999e-05	3.49275e-45	2.58059e-44	0.000188211
ENSG00000099977.13	8200	1.03953	1182.59	333.929	1.47185e-46	22-23924767-A-C	-55702	309	415	0.462054	1	3.29842e-52	-0.525544	0.0293835	9.999e-05	3.49054e-45	2.58059e-44	0.000115059
ENSG00000130775.15	5262	1.03333	589.561	326.136	1.64504e-46	1-27882794-A-G	10251	313	432	0.481069	1	2.33127e-53	0.235791	0.0129849	9.999e-05	3.52374e-45	2.59978e-44	0.000227142
ENSG00000136099.13	6263	1.03199	496.54	315.114	1.79576e-46	13-52835339-T-C	-13302	178	210	0.234899	1	4.04515e-55	0.979844	0.0527467	9.999e-05	3.68847e-45	2.71745e-44	0.000268765
ENSG00000159256.12	8557	1.04614	1061.75	331.933	3.33317e-46	21-36298399-C-A	-35247	88	96	0.106667	1	4.13632e-52	0.366296	0.0205066	9.999e-05	3.81512e-45	2.80678e-44	0.000130317
ENSG00000149231.11	7846	1.03399	1112.36	332.454	1.03446e-46	11-96374941-A-G	-14982	93	101	0.112222	1	1.32162e-52	0.383619	0.0213358	9.999e-05	3.93413e-45	2.89023e-44	0.000120603
ENSG00000145817.16	6833	1.04218	536.536	319.42	4.95219e-46	5-144170653-G-T	-61	187	215	0.238889	1	7.00059e-54	-0.58207	0.031837	9.999e-05	4.1754e-45	3.06314e-44	0.000255292
ENSG00000044090.8	6787	1.03571	1175.27	336.987	1.22432e-46	6-43053781-G-A	-164	76	80	0.0888889	1	7.71423e-52	-0.855367	0.0480597	9.999e-05	4.18423e-45	3.06528e-44	0.00011465
ENSG00000197119.12	7691	1.05658	1317.18	331.351	8.22317e-46	14-100305638-C-G	-909	240	276	0.306742	1	9.39784e-52	0.83221	0.0468122	9.999e-05	4.46225e-45	3.26435e-44	0.000107825
ENSG00000267757.4	8105	1.03116	1460.75	339.064	7.04922e-47	19-45641767-G-T	273	265	345	0.383333	1	8.48299e-52	0.850168	0.0477939	9.999e-05	4.64904e-45	3.3962e-44	9.11728e-05
ENSG00000162836.11	4245	1.02481	478.897	329.372	1.2833e-46	1-147652507-T-G	-17989	201	243	0.27	1	5.648e-53	-0.694022	0.0384124	9.999e-05	5.14846e-45	3.75575e-44	0.000273527
ENSG00000111231.8	4900	1.04316	477.97	322.258	7.54766e-46	12-110491456-C-T	22188	293	383	0.426339	1	3.29514e-53	-0.617335	0.0340633	9.999e-05	5.21321e-45	3.79764e-44	0.000287284
ENSG00000176049.15	7864	1.03883	826.736	327.266	3.20931e-46	5-147782912-G-A	64	228	272	0.302895	1	7.57214e-53	0.591083	0.0327698	9.999e-05	5.79545e-45	4.21586e-44	0.000164287
ENSG00000261349.1	6601	1.02998	861.691	330.763	1.36747e-46	1-25257119-C-G	-10017	192	236	0.262222	1	9.97169e-53	-0.845426	0.0469445	9.999e-05	6.00691e-45	4.36356e-44	0.00015408
ENSG00000107771.15	9263	1.06891	774.895	325.484	6.30416e-45	10-84439198-C-CTTTT	110612	97	103	0.115991	1	1.23771e-51	-0.500603	0.0282042	9.999e-05	6.74575e-45	4.89342e-44	0.000188908
ENSG00000172967.7	6610	1.03251	1307.65	344.038	1.44907e-46	22-16758715-G-A	-62984	308	412	0.458797	1	9.87233e-51	0.798204	0.0455212	9.999e-05	7.63071e-45	5.52764e-44	0.000102201
ENSG00000229314.5	8038	1.04949	1233.05	331.193	7.93399e-46	9-114315893-T-A	-7163	287	359	0.398889	1	8.53972e-52	-0.490338	0.0275664	9.999e-05	7.98155e-45	5.77373e-44	0.000113163
ENSG00000198496.10	5155	1.04803	564.753	325.544	1.56904e-45	17-43131360-C-T	5750	231	279	0.310268	1	2.53761e-52	-0.843316	0.0470792	9.999e-05	8.28753e-45	5.98672e-44	0.000246151
ENSG00000137409.19	7913	1.03328	1254.22	335.493	1.85436e-46	6-36970022-G-A	-16276	33	35	0.0388889	1	7.34742e-52	-0.875882	0.0491985	9.999e-05	8.73497e-45	6.30116e-44	0.000106768
ENSG00000268433.1	10696	1.05218	576.678	318.381	2.62118e-45	19-21586181-A-G	-92040	221	265	0.295195	1	3.38184e-53	-0.888935	0.0490568	9.999e-05	9.71428e-45	6.99788e-44	0.000243576
ENSG00000136816.15	8459	1.03965	1634.57	342.103	3.06318e-46	9-129804914-G-A	1761	204	243	0.27	1	1.18665e-50	-0.516885	0.0295098	9.999e-05	1.0352e-44	7.44696e-44	8.327e-05
ENSG00000160856.20	8757	1.03689	990.403	333.278	3.95067e-46	1-157699488-C-T	-1369	314	405	0.45	1	8.00405e-52	0.516118	0.0290048	9.999e-05	1.0494e-44	7.53864e-44	0.000136463
ENSG00000196730.12	8893	1.0643	1331.55	333.551	3.76918e-45	9-87557927-T-G	60699	275	335	0.372222	1	1.11723e-50	0.605249	0.0345423	9.999e-05	1.07789e-44	7.73256e-44	0.000108713
ENSG00000132823.10	6909	1.0403	1072.55	333.25	5.80818e-46	20-44209910-A-G	-881	314	430	0.477778	1	1.22414e-51	-0.261897	0.0147545	9.999e-05	1.21862e-44	8.73009e-44	0.000127112
ENSG00000281162.2	6919	1.03199	636.039	321.449	4.52853e-46	2-101984559-A-G	22503	288	372	0.413333	1	1.34578e-53	-0.458705	0.0251821	9.999e-05	1.23772e-44	8.85465e-44	0.000209823
ENSG00000164144.15	7175	1.04521	1035.28	330.553	1.07988e-45	4-152779978-C-T	41	268	329	0.365556	1	9.69845e-52	0.390202	0.0219531	9.999e-05	1.39056e-44	9.93439e-44	0.000133336
ENSG00000233695.2	5948	1.04054	865.656	329.68	9.14311e-46	13-113820249-A-G	-13243	332	448	0.497778	1	5.91441e-52	0.849319	0.0476465	9.999e-05	1.52724e-44	1.08958e-43	0.000157585
ENSG00000253590.1	9958	1.02204	1535.35	340.74	9.48659e-47	22-22759070-G-T	-3224	252	309	0.34417	1	2.07524e-51	0.805308	0.0455083	9.999e-05	1.64047e-44	1.16876e-43	8.47105e-05
ENSG00000141994.15	9127	1.02919	1887.84	343.014	1.54189e-46	19-5789028-C-CACCAGAGTGGG	-2210	239	316	0.351562	1	7.54391e-51	-0.371519	0.0211541	9.999e-05	1.64821e-44	1.17266e-43	7.01885e-05
ENSG00000163660.11	7258	1.04802	729.48	332.204	2.65023e-45	3-157166845-A-G	6085	180	206	0.230425	1	4.74864e-51	0.312834	0.0177642	9.999e-05	1.87934e-44	1.33527e-43	0.000190568
ENSG00000109272.3	6338	1.06555	670.073	327.799	1.62606e-44	4-73853224-C-A	35	294	415	0.462054	1	8.25712e-51	0.701755	0.0399787	9.999e-05	2.18447e-44	1.54995e-43	0.000216677
ENSG00000184898.6	6855	1.03541	746.465	327.914	1.09131e-45	2-151261757-G-A	-122	253	321	0.356667	1	3.88619e-52	-0.460607	0.0257772	9.999e-05	2.59316e-44	1.83742e-43	0.000180367
ENSG00000159202.17	6041	1.05623	788.867	329.728	7.06774e-45	17-48918373-A-G	10004	275	364	0.405134	1	6.18909e-51	-0.500494	0.0284646	9.999e-05	2.60534e-44	1.84353e-43	0.000179872
ENSG00000188234.13	5113	1.05223	523.558	323.077	7.73317e-45	10-46007645-C-T	153770	306	377	0.418919	1	6.66601e-52	-0.754489	0.0423559	9.999e-05	2.72498e-44	1.92323e-43	0.000268321
ENSG00000214530.8	6028	1.02838	681.517	331.971	6.44676e-46	11-72781831-TGGGGGCTC-T	-12337	259	314	0.349099	1	8.84664e-52	0.338752	0.0190483	9.999e-05	2.7254e-44	1.92323e-43	0.000194004
ENSG00000140386.12	5856	1.05139	448.629	318.863	1.41134e-44	15-76372037-A-T	-533407	241	295	0.328508	1	2.94146e-52	0.569592	0.0318252	9.999e-05	4.72802e-44	3.33189e-43	0.000312466
ENSG00000162244.10	4471	1.04872	301.138	316.659	1.77346e-44	3-51993837-TCCTTGG-T	-2105	86	94	0.104677	1	1.71638e-52	-0.386073	0.0215046	9.999e-05	5.10102e-44	3.58987e-43	0.000462356
ENSG00000104783.11	9192	1.04815	1005.04	324.98	5.15287e-45	19-43777746-G-A	-3511	221	259	0.287778	1	8.20142e-52	0.646551	0.0363401	9.999e-05	5.21171e-44	3.66279e-43	0.00013837
ENSG00000029364.11	7692	1.04699	960.509	326.861	5.32354e-45	14-69372067-C-T	-25948	61	66	0.0733333	1	1.65337e-51	1.02708	0.0579637	9.999e-05	5.7498e-44	4.03549e-43	0.000144359
ENSG00000093134.14	8182	1.06598	892.306	323.01	3.37511e-44	6-132754858-C-A	20093	283	344	0.382222	1	3.61437e-51	-0.380717	0.0215844	9.999e-05	6.1996e-44	4.34531e-43	0.00016289
ENSG00000167600.13	6323	1.0331	990.456	335.03	1.65162e-45	19-41176369-A-G	-16680	194	227	0.252222	1	7.28239e-51	-0.653747	0.0372162	9.999e-05	6.67479e-44	4.67205e-43	0.000135133
ENSG00000160255.17	8472	1.0333	1351.66	333.56	1.33792e-45	21-44908184-T-C	-23805	111	116	0.129176	1	3.48838e-51	-0.354323	0.0200838	9.999e-05	7.26386e-44	5.07752e-43	9.90739e-05
ENSG00000160439.15	10063	1.03223	2188.18	339.624	7.92877e-46	19-55063144-G-A	-8147	310	399	0.443333	1	1.49397e-50	0.616012	0.0352169	9.999e-05	7.71754e-44	5.38739e-43	6.10319e-05
ENSG00000139194.7	7822	1.0437	1403.41	339.001	3.60625e-45	12-7109558-C-T	-19384	242	296	0.329621	1	6.51556e-50	0.748418	0.0431622	9.999e-05	7.78994e-44	5.43062e-43	9.79866e-05
ENSG00000168000.14	6743	1.04009	738.268	325.212	5.0972e-45	11-62775926-C-T	66081	9	9	0.01	1	8.79389e-52	1.928	0.108409	9.999e-05	8.07883e-44	5.62446e-43	0.00018456
ENSG00000049239.12	6633	1.04661	1011.81	328.241	7.52558e-45	1-9234844-C-G	69	307	396	0.440583	1	3.97934e-51	-0.525872	0.0298306	9.999e-05	9.04255e-44	6.28696e-43	0.00013691
ENSG00000228570.7	9163	1.03565	1020.83	326.809	2.73099e-45	10-79839130-C-T	-2228	165	192	0.215247	1	7.53695e-52	1.03196	0.057974	9.999e-05	9.05841e-44	6.28955e-43	0.000131976
ENSG00000204577.11	10991	1.03888	2506.2	341.3	1.50893e-45	19-54218406-A-G	-5100	173	203	0.225556	1	5.27037e-50	0.355081	0.0204521	9.999e-05	9.11463e-44	6.32013e-43	5.42049e-05
ENSG00000064547.13	8025	1.04526	736.443	323.647	9.2308e-45	19-19629920-C-G	990	245	297	0.330357	1	1.00357e-51	-0.236655	0.013317	9.999e-05	9.13202e-44	6.32373e-43	0.000187458
ENSG00000188636.3	10094	1.00523	2396.41	350.018	6.6699e-47	22-44455578-A-G	-42720	326	426	0.473333	1	2.95067e-50	-0.413946	0.0237605	9.999e-05	9.52586e-44	6.58766e-43	5.19046e-05
ENSG00000139899.10	8483	1.03008	1180.77	336.673	1.51362e-45	14-24429545-G-A	-1409	243	290	0.322222	1	1.14752e-50	-0.748114	0.0427025	9.999e-05	9.79002e-44	6.76133e-43	0.000112475
ENSG00000182230.11	6797	1.02572	1219.1	335.617	9.83188e-46	5-176083953-G-A	23264	244	299	0.332574	1	4.96396e-51	-0.735951	0.0418016	9.999e-05	9.89844e-44	6.82711e-43	0.000107714
ENSG00000180104.15	6167	1.04033	808.178	325.692	6.18349e-45	5-443121-C-G	-40	206	242	0.269488	1	1.30259e-51	-0.35205	0.0198406	9.999e-05	1.06003e-43	7.3015e-43	0.000168702
ENSG00000166971.16	7976	1.0535	1277.24	337.146	1.38112e-44	16-53482764-C-T	-21647	322	426	0.474273	1	1.58073e-49	0.537161	0.0311435	9.999e-05	1.1379e-43	7.82747e-43	0.000110348
ENSG00000263753.6	8902	1.03616	1602.04	337.277	2.37042e-45	18-5244963-C-CTG	6364	286	376	0.417778	1	2.31442e-50	0.403816	0.0231457	9.999e-05	1.18787e-43	8.16038e-43	8.42081e-05
ENSG00000133104.12	7588	1.0206	990.053	334.796	1.03627e-45	13-36325093-C-G	-45087	208	242	0.269488	1	3.98682e-51	0.537687	0.0305011	9.999e-05	1.38809e-43	9.52324e-43	0.000130867
ENSG00000197043.13	8103	1.04554	1135.01	333.7	9.81024e-45	5-151155452-C-T	-2430	127	141	0.156667	1	3.45002e-50	0.347557	0.0199683	9.999e-05	1.4895e-43	1.02055e-42	0.000121722
ENSG00000025772.7	7424	1.04976	950.828	332.377	1.75264e-44	20-44960400-G-A	-86	146	160	0.178571	1	4.2639e-50	-0.756491	0.0435177	9.999e-05	1.52425e-43	1.04298e-42	0.00014685
ENSG00000166321.13	5687	1.04064	383.229	326.465	2.28542e-44	10-73149339-C-CA	38964	130	155	0.172606	1	7.70034e-51	-0.995677	0.0567	9.999e-05	1.84592e-43	1.26142e-42	0.000356003
ENSG00000020922.12	7339	1.05573	852.406	326.909	4.10347e-44	11-94407106-A-ATATT	-85800	318	415	0.462138	1	1.75938e-50	0.444649	0.0254448	9.999e-05	1.89818e-43	1.29542e-42	0.000166262
ENSG00000175489.9	7380	1.0397	1222.83	334.538	7.18802e-45	19-18402007-TAGAAAAAAA-T	4390	299	386	0.428889	1	3.21776e-50	-0.223948	0.0128612	9.999e-05	2.02614e-43	1.38093e-42	0.00011132
ENSG00000167716.18	9156	1.04399	1811.28	337.157	1.06753e-44	17-1764380-C-T	47857	251	312	0.346667	1	1.19054e-49	0.33358	0.0193074	9.999e-05	3.07068e-43	2.0901e-42	7.59783e-05
ENSG00000242294.6	5339	1.04177	560.477	324.968	2.92962e-44	7-100308677-C-T	-27735	108	116	0.129754	1	6.09448e-51	0.769684	0.0437704	9.999e-05	3.19122e-43	2.1693e-42	0.000244136
ENSG00000273136.6	1704	1.03056	258.036	332.601	2.88182e-44	1-120342042-A-G	-381881	156	186	0.213303	1	8.06201e-50	-0.956584	0.0552375	9.999e-05	4.06184e-43	2.75752e-42	0.000515197
ENSG00000118514.13	7208	1.03485	1095.09	336.47	1.07019e-44	6-134964010-C-A	13888	327	430	0.477778	1	9.52934e-50	-0.773906	0.0447336	9.999e-05	4.32327e-43	2.93116e-42	0.000122775
ENSG00000269001.2	11934	1.02117	2498.24	341.909	1.52979e-45	19-53197554-T-C	443	185	211	0.234444	1	6.52381e-50	0.521709	0.0300878	9.999e-05	5.02701e-43	3.40384e-42	5.19435e-05
ENSG00000106341.10	8991	1.02623	1196.84	334.938	5.76174e-45	7-31688566-T-C	1851	180	210	0.233333	1	2.86841e-50	-0.892657	0.0512299	9.999e-05	5.67389e-43	3.83684e-42	0.000109863
ENSG00000176720.4	7056	1.06296	852.12	325.425	2.79889e-43	2-241586363-G-A	27642	257	315	0.350897	1	9.67992e-50	-0.756359	0.0437235	9.999e-05	7.42784e-43	5.01637e-42	0.000169311
ENSG00000253818.1	8777	1.04512	1301.16	340.06	4.5028e-44	22-22322820-T-C	-81387	159	188	0.209354	1	1.49917e-48	0.830572	0.0488143	9.999e-05	8.79076e-43	5.92909e-42	0.000106067
ENSG00000256967.1	7814	1.04401	1438.75	340.182	3.87191e-44	12-7109558-C-T	-21640	242	296	0.329621	1	1.31906e-48	0.699797	0.0410963	9.999e-05	9.24237e-43	6.2256e-42	9.56574e-05
ENSG00000170298.15	5494	1.0251	754.814	336.914	1.36926e-44	17-20447272-A-G	-20267	292	371	0.412222	1	1.45146e-49	0.689384	0.0399486	9.999e-05	9.56915e-43	6.43736e-42	0.000173681
ENSG00000159228.12	8677	1.02546	1194.22	334.615	9.85445e-45	21-36074301-C-A	3351	37	39	0.0433333	1	4.70553e-50	-1.24326	0.0715617	9.999e-05	1.05642e-42	7.09752e-42	0.000109884
ENSG00000100726.14	9170	1.01999	1632.34	341.346	4.94885e-45	16-1506499-A-G	13155	85	87	0.0966667	1	1.97881e-49	-0.524205	0.0304333	9.999e-05	1.2085e-42	8.10878e-42	7.92492e-05
ENSG00000259479.6	6237	1.04952	570.196	322.732	2.18869e-43	15-45082748-T-C	201143	146	172	0.191111	1	2.88936e-50	1.15012	0.0660088	9.999e-05	1.2908e-42	8.64979e-42	0.000244711
ENSG00000276449.1	8261	1.05549	1381.05	338.562	1.55925e-43	19-57438168-T-C	-11521	322	444	0.493333	1	3.69452e-48	-0.711417	0.0420424	9.999e-05	1.32255e-42	8.85115e-42	0.000102562
ENSG00000165934.12	8422	1.04936	1272.78	334.297	1.01893e-43	14-92123776-C-T	1839	159	180	0.200445	1	5.85149e-49	-0.466604	0.0272669	9.999e-05	1.36399e-42	9.11669e-42	0.000109595
ENSG00000184986.10	7955	1.05506	962.416	328.827	2.2408e-43	14-105530256-G-C	3653	243	316	0.351111	1	2.35724e-49	-0.712916	0.0414327	9.999e-05	1.37789e-42	9.19777e-42	0.000147013
ENSG00000162341.16	7414	1.05352	1026	327.732	1.8807e-43	11-69049761-C-T	864	127	152	0.168889	1	1.33657e-49	-0.598147	0.0346444	9.999e-05	1.41202e-42	9.41345e-42	0.000137374
ENSG00000128872.9	6956	1.05857	539.223	317.381	5.73267e-43	15-51748660-C-T	-2926	290	362	0.402222	1	1.37187e-50	0.423203	0.024182	9.999e-05	1.4616e-42	9.73149e-42	0.000264662
ENSG00000188375.4	10064	1.05639	1034.12	321.985	2.59599e-43	12-31804760-A-G	12519	115	118	0.131403	1	2.72076e-50	0.828481	0.0475319	9.999e-05	1.53659e-42	1.02177e-41	0.000137274
ENSG00000144283.21	7992	1.07498	793.505	320.852	1.67172e-42	2-158113913-C-T	-343051	306	407	0.452222	1	1.62373e-49	-0.665662	0.0385999	9.999e-05	1.55989e-42	1.03593e-41	0.000187214
ENSG00000054793.13	8207	1.05449	1215.01	333.028	2.04884e-43	20-51773551-C-T	4917	308	400	0.444444	1	8.5037e-49	-0.648584	0.0379873	9.999e-05	1.6893e-42	1.12044e-41	0.000116287
ENSG00000227775.3	7302	1.03471	1215.51	333.669	3.62672e-44	1-1661177-A-G	-63335	145	170	0.188889	1	1.48938e-49	0.871323	0.0504994	9.999e-05	1.72585e-42	1.14322e-41	0.000110571
ENSG00000182253.14	9584	1.02521	1771.45	341.776	1.0503e-44	15-99105607-G-A	7390	297	391	0.435412	1	5.19881e-49	-0.772252	0.0450958	9.999e-05	1.73052e-42	1.14485e-41	7.40306e-05
ENSG00000223648.4	5810	1.02833	509.086	326.906	5.23198e-44	14-106656880-G-A	-1378	305	416	0.462222	1	2.32414e-50	-0.686807	0.039367	9.999e-05	1.86436e-42	1.23182e-41	0.000259674
ENSG00000143252.14	7504	1.01919	1033.03	337.996	1.25223e-44	1-161377645-G-T	63388	85	91	0.101111	1	1.86992e-49	-0.9839	0.057102	9.999e-05	2.10563e-42	1.38946e-41	0.000124961
ENSG00000165066.12	7352	1.03648	774.925	322.804	8.41152e-44	8-41609270-T-C	-41399	319	428	0.476562	1	9.73212e-51	-0.711368	0.0405656	9.999e-05	2.19382e-42	1.44582e-41	0.00017422
ENSG00000132965.9	8469	1.04075	1526.49	341.359	6.28251e-44	13-30738041-A-T	24563	205	236	0.262806	1	3.26146e-48	0.307245	0.0181433	9.999e-05	2.20445e-42	1.45098e-41	8.94165e-05
ENSG00000260306.1	3638	1.06614	586.956	326.99	1.71127e-42	16-21811148-A-G	15389	260	352	0.391741	1	1.31705e-48	-0.779083	0.0457521	9.999e-05	2.57066e-42	1.68988e-41	0.000247706
ENSG00000003393.14	5603	1.04946	524.198	320.866	4.70513e-43	2-201781238-C-T	49	197	229	0.254444	1	3.69598e-50	-0.678163	0.0389787	9.999e-05	2.65338e-42	1.74205e-41	0.00026614
ENSG00000211745.3	5143	1.03344	727.344	336.035	8.55551e-44	7-142338955-A-G	-6466	229	278	0.308889	1	8.44711e-49	0.778821	0.0456134	9.999e-05	2.77468e-42	1.81939e-41	0.000184173
ENSG00000106404.13	7084	1.0317	798.192	326.105	7.46698e-44	7-101251779-T-C	12959	75	80	0.0890869	1	2.65914e-50	0.692268	0.0397117	9.999e-05	3.11882e-42	2.04246e-41	0.000167079
ENSG00000079277.19	6298	1.02781	627.03	328.685	6.93636e-44	1-46578572-A-G	-25722	206	229	0.254505	1	5.88226e-50	0.348089	0.0200625	9.999e-05	3.24214e-42	2.12054e-41	0.000210549
ENSG00000197465.13	7026	1.04635	491.966	327.109	4.64503e-43	4-143921752-C-T	16189	220	260	0.289709	1	3.06137e-49	0.899291	0.0523467	9.999e-05	3.25549e-42	2.12659e-41	0.000281371
ENSG00000115687.13	9254	1.02592	1197.17	330.597	3.12227e-44	2-241105495-GT-G	-44009	226	291	0.323333	1	4.51351e-50	-0.585339	0.0336835	9.999e-05	3.30921e-42	2.15897e-41	0.000109745
ENSG00000261222.2	8690	1.0342	1622.84	339.201	5.06687e-44	17-74567547-G-A	-32293	158	192	0.214286	1	1.30043e-48	0.86079	0.0505465	9.999e-05	3.44806e-42	2.24673e-41	8.27122e-05
ENSG00000204713.10	12346	1.07594	299.223	296.936	1.11164e-41	6-28930119-GGAAGAA-G	6130	309	423	0.470184	1	2.52025e-52	0.352054	0.0196531	9.999e-05	3.84725e-42	2.50369e-41	0.000497504
ENSG00000127578.6	7602	1.05522	1486.01	337.039	4.46725e-43	16-629274-G-A	-1658	196	240	0.267261	1	7.36981e-48	0.707549	0.0419917	9.999e-05	4.44796e-42	2.89099e-41	9.52538e-05
ENSG00000136717.14	7909	1.04457	811.009	328.147	3.25192e-43	2-127081898-G-A	-25457	232	285	0.316667	1	2.87723e-49	0.338401	0.0196906	9.999e-05	4.45443e-42	2.89157e-41	0.000169927
ENSG00000160588.9	7203	1.05386	1088.65	331.424	5.66765e-43	11-118256205-C-T	3855	322	408	0.454241	1	1.59509e-48	-0.323032	0.0189924	9.999e-05	4.65922e-42	3.02073e-41	0.000129578
ENSG00000126351.12	6315	1.02375	750.97	331.948	6.89653e-44	17-40096407-G-A	38117	145	167	0.185556	1	1.74167e-49	0.595201	0.0345286	9.999e-05	5.66183e-42	3.66617e-41	0.000173957
ENSG00000275216.1	9648	1.00861	1718.8	346.734	8.19622e-45	13-109266943-C-T	-2691	245	291	0.324053	1	1.88547e-48	-0.73689	0.0433691	9.999e-05	6.2474e-42	4.0403e-41	7.3025e-05
ENSG00000180549.7	6675	1.02075	1305.12	340.414	3.37808e-44	9-137032508-C-T	511	275	342	0.38	1	1.22117e-48	0.260636	0.015299	9.999e-05	6.35633e-42	4.10562e-41	9.93155e-05
ENSG00000143537.13	4676	1.0403	583.839	327.774	4.90335e-43	1-155062156-C-G	11590	111	123	0.136667	1	4.06713e-49	-0.485102	0.0282856	9.999e-05	7.17349e-42	4.62323e-41	0.000233493
ENSG00000159904.11	10679	1.05505	1784.98	334.774	5.76681e-43	7-5132056-T-C	-12490	287	350	0.389509	1	4.78353e-48	0.823364	0.0487353	9.999e-05	7.17552e-42	4.62323e-41	7.92667e-05
ENSG00000100979.14	7543	1.05878	853.312	324.735	1.69535e-42	20-45910853-G-C	-1302	311	399	0.444196	1	6.15547e-49	0.646621	0.0377982	9.999e-05	7.34827e-42	4.72866e-41	0.000167342
ENSG00000165502.6	6854	1.0641	712.121	323.376	3.32532e-42	14-49626184-T-C	5499	233	284	0.315556	1	8.52545e-49	-0.383496	0.0224616	9.999e-05	7.69338e-42	4.94461e-41	0.000203161
ENSG00000164265.8	7978	1.01676	990.048	338.618	3.74595e-44	5-147872381-G-A	1699	305	381	0.424107	1	7.7221e-49	0.880446	0.0515372	9.999e-05	7.73736e-42	4.96672e-41	0.000129551
ENSG00000160284.14	6449	1.03444	703.979	325.699	2.69142e-43	21-46184081-A-G	-395	231	282	0.313333	1	1.01562e-49	-0.755527	0.0436879	9.999e-05	8.00123e-42	5.12976e-41	0.000190773
ENSG00000186205.12	7627	1.0631	736.347	324.092	3.11087e-42	1-220786795-C-G	36	88	100	0.111607	1	1.00276e-48	0.466594	0.0273556	9.999e-05	8.11885e-42	5.19873e-41	0.000195998
ENSG00000213523.10	4727	1.06854	475.338	321.41	7.83721e-42	5-140552194-T-A	-6058	286	371	0.412946	1	1.19662e-48	0.260412	0.0152839	9.999e-05	8.39653e-42	5.36992e-41	0.000307657
ENSG00000160226.15	8752	1.03431	1353.36	333.459	1.65837e-43	21-44339863-T-A	488	229	262	0.291759	1	7.70846e-49	0.426563	0.0249687	9.999e-05	9.64282e-42	6.15937e-41	9.92082e-05
ENSG00000164124.10	6637	1.06477	549.162	323.065	5.65159e-42	4-158173634-T-C	-29986	173	214	0.237778	1	1.42359e-48	-0.60009	0.0352573	9.999e-05	9.67036e-42	6.16936e-41	0.000263864
ENSG00000148484.17	9152	1.05465	1175.42	328.225	1.19126e-42	10-16821162-G-A	3634	293	372	0.413333	1	1.30584e-48	-0.410608	0.0241119	9.999e-05	1.02917e-41	6.55772e-41	0.00012025
ENSG00000259959.1	6288	1.03801	559.297	324.689	6.53782e-43	4-47868351-A-G	24012	246	304	0.33817	1	2.01158e-49	0.739453	0.042934	9.999e-05	1.1395e-41	7.25176e-41	0.000242325
ENSG00000251661.3	4887	1.03566	681.972	329.509	4.50809e-43	11-324170-A-G	5530	327	445	0.495536	1	6.56723e-49	-0.757799	0.0443145	9.999e-05	1.18048e-41	7.50339e-41	0.000197547
ENSG00000102606.17	9149	1.05155	1693.85	336.76	7.47696e-43	13-111280751-C-G	165832	257	311	0.345556	1	1.19917e-47	0.495082	0.0294706	9.999e-05	1.22306e-41	7.76449e-41	8.28069e-05
ENSG00000274979.1	8356	1.06864	1050.04	331.542	5.18568e-42	12-69331129-T-A	-753	261	322	0.358575	1	2.03798e-47	0.68614	0.040978	9.999e-05	1.24884e-41	7.9185e-41	0.000139322
ENSG00000166135.13	6396	1.04008	790.443	328.028	6.18999e-43	10-100534656-G-A	5584	177	201	0.223333	1	5.78129e-49	-0.667633	0.0390117	9.999e-05	1.27795e-41	8.09319e-41	0.000172374
ENSG00000159214.12	6313	1.04965	773.697	326.327	1.65442e-42	1-43991543-G-A	184	277	388	0.431111	1	1.01719e-48	0.631427	0.0370227	9.999e-05	1.46807e-41	9.28585e-41	0.000180414
ENSG00000134256.12	6631	1.02665	882.009	333.127	1.95055e-43	1-117001709-A-C	-41	45	46	0.0511111	1	8.30565e-49	-1.24094	0.0726712	9.999e-05	1.48293e-41	9.36841e-41	0.000149235
ENSG00000230836.1	6927	1.00345	980.433	334.941	2.70623e-44	2-74958729-G-T	18471	265	334	0.371111	1	1.62914e-49	0.86497	0.0501582	9.999e-05	1.91937e-41	1.21109e-40	0.000126255
ENSG00000072163.19	8236	1.06272	928.102	327.083	5.80154e-42	2-127642349-T-C	-39437	103	114	0.126949	1	5.52118e-48	-0.786308	0.0465831	9.999e-05	2.08404e-41	1.31339e-40	0.00015536
ENSG00000109047.7	9015	1.01644	2092.94	349.482	4.64519e-44	17-9911870-C-T	6249	269	336	0.373333	1	2.83988e-47	0.737552	0.0441394	9.999e-05	2.12197e-41	1.33567e-40	6.12348e-05
ENSG00000173917.10	6437	1.03709	755.293	328.443	8.42326e-43	17-48542926-G-A	-2063	306	419	0.465556	1	9.43672e-49	-0.738869	0.0433026	9.999e-05	2.20103e-41	1.38376e-40	0.000179028
ENSG00000013810.18	7973	1.04277	997.355	331.547	1.09898e-42	4-1727620-A-G	6130	276	330	0.367188	1	3.51667e-48	-0.272115	0.0160763	9.999e-05	2.3198e-41	1.4549e-40	0.000137554
ENSG00000135205.14	7014	1.0327	699.724	325.346	6.50245e-43	7-77193353-CAAGT-C	70919	100	107	0.119154	1	2.49534e-49	-0.900788	0.0523693	9.999e-05	2.31919e-41	1.4549e-40	0.000191078
ENSG00000155957.17	6871	1.05205	981.271	333.995	2.66699e-42	12-66130421-C-T	-39651	227	286	0.317778	1	2.08923e-47	-0.325713	0.0194554	9.999e-05	2.51065e-41	1.57269e-40	0.00014311
ENSG00000143185.3	8099	1.04301	1055.37	332.233	1.16343e-42	1-168548270-C-T	4273	147	159	0.17706	1	4.679e-48	-0.860834	0.0509463	9.999e-05	2.55479e-41	1.59841e-40	0.000130073
ENSG00000105519.15	9255	1.07195	1644.37	331.151	9.78344e-42	19-5906439-G-A	-5330	250	306	0.34	1	3.69987e-47	-0.270756	0.0162303	9.999e-05	2.97487e-41	1.859e-40	8.96881e-05
ENSG00000112799.8	9705	1.03459	1685.54	337.137	4.352e-43	6-6588959-G-GGA	851	223	261	0.29	1	7.38262e-48	-0.401069	0.023803	9.999e-05	3.20193e-41	1.99847e-40	7.97138e-05
ENSG00000166501.12	7830	1.0492	1168.08	332.152	2.30827e-42	16-23853326-C-A	17325	302	395	0.438889	1	9.89568e-48	-0.363544	0.0216149	9.999e-05	3.34149e-41	2.08308e-40	0.000119369
ENSG00000123179.13	6675	1.059	685.245	324.52	9.59455e-42	13-49691973-T-C	498	307	405	0.45	1	4.26186e-48	-0.672381	0.0397704	9.999e-05	3.5789e-41	2.2284e-40	0.000208495
ENSG00000236935.1	5147	1.03992	662.955	328.104	2.24919e-42	11-64340005-T-C	10501	208	239	0.265625	1	2.59825e-48	0.939065	0.0553762	9.999e-05	4.13012e-41	2.56853e-40	0.000205436
ENSG00000176749.8	7152	1.06863	961.355	325.342	1.75785e-41	17-32519606-C-G	32987	318	422	0.468889	1	1.12349e-47	0.430053	0.0255893	9.999e-05	4.18969e-41	2.60246e-40	0.000152172
ENSG00000152926.14	8450	1.0356	309.39	307.875	3.43242e-42	7-64971843-G-C	-18965	90	98	0.109375	1	3.77466e-51	-0.643124	0.0364705	9.999e-05	4.28494e-41	2.65844e-40	0.000435311
ENSG00000010626.14	8093	1.03966	1369.88	337.17	1.32635e-42	12-6908758-G-A	4025	269	331	0.368597	1	2.583e-47	0.689936	0.0412654	9.999e-05	5.19336e-41	3.21819e-40	9.93612e-05
ENSG00000148297.15	9084	1.03349	1707.46	337.527	7.11753e-43	9-133333974-A-G	-14157	314	419	0.466592	1	1.44364e-47	0.378001	0.022527	9.999e-05	5.95859e-41	3.68798e-40	7.84692e-05
ENSG00000276023.4	4853	1.0393	957.285	337.506	2.15751e-42	17-37486350-T-TCTC	-3481	216	263	0.292873	1	4.93039e-47	0.644595	0.0387091	9.999e-05	6.12898e-41	3.78891e-40	0.000142052
ENSG00000152749.7	8809	1.05598	1266.54	330.85	8.59845e-42	13-94601666-T-G	-237	239	292	0.324444	1	2.90505e-47	-0.360314	0.0215663	9.999e-05	7.9648e-41	4.91795e-40	0.00011197
ENSG00000257497.2	7360	1.03542	984.383	334.143	1.99995e-42	12-75487238-C-T	-2582	239	291	0.324053	1	1.58361e-47	-0.729876	0.0435219	9.999e-05	8.25524e-41	5.09122e-40	0.000136778
ENSG00000148180.19	6196	1.05119	749.04	327.342	1.03607e-41	9-121273818-A-G	66024	292	368	0.4098	1	1.16907e-47	0.251492	0.0149681	9.999e-05	8.49649e-41	5.23379e-40	0.000187073
ENSG00000104177.17	6109	1.02637	790.213	332.611	1.2019e-42	15-48321982-C-A	143465	99	104	0.115813	1	5.47976e-48	0.86789	0.0514138	9.999e-05	8.78633e-41	5.4059e-40	0.000166449
ENSG00000065268.10	8522	1.03783	2280.98	341.505	1.13155e-42	19-984537-A-G	266	79	86	0.0957684	1	8.2268e-47	0.513344	0.0309261	9.999e-05	8.80979e-41	5.41392e-40	5.93967e-05
ENSG00000116661.9	7862	1.01956	1513.01	343.388	3.45036e-43	1-11654826-G-GGCGGGGC	-959	239	272	0.302928	1	3.96245e-47	0.749357	0.0449389	9.999e-05	8.82264e-41	5.4154e-40	8.54039e-05
ENSG00000170632.13	6521	1.06508	631.222	320.81	4.052e-41	7-103100236-G-A	25355	76	86	0.0957684	1	6.69979e-48	1.0776	0.0639162	9.999e-05	8.89005e-41	5.45032e-40	0.000229743
ENSG00000106153.12	7713	1.01636	697.619	331.666	5.91748e-43	7-56093428-G-A	-13148	150	167	0.185969	1	1.81176e-48	-0.453685	0.0266947	9.999e-05	9.30161e-41	5.69591e-40	0.000183656
ENSG00000109861.15	8862	1.02689	872.183	329.271	1.28196e-42	11-88338488-G-A	701	214	254	0.282222	1	2.00119e-48	-0.648147	0.03816	9.999e-05	9.91346e-41	6.06342e-40	0.000151011
ENSG00000112308.12	10478	1.03685	1102.09	327.511	2.43215e-42	6-24719750-G-A	-1086	106	116	0.128889	1	2.34094e-48	0.37562	0.022136	9.999e-05	1.00018e-40	6.11026e-40	0.000122619
ENSG00000196421.8	5381	1.03924	773.676	327.801	4.33522e-42	20-64006347-T-C	-29828	174	192	0.213808	1	4.99424e-48	1.01282	0.0599655	9.999e-05	1.0192e-40	6.2191e-40	0.000175736
ENSG00000103326.11	7273	1.01897	1619.66	345.245	3.90318e-43	16-536144-T-C	8427	115	127	0.141741	1	7.95243e-47	-0.383047	0.0230716	9.999e-05	1.13138e-40	6.89553e-40	7.96566e-05
ENSG00000241058.3	9555	1.03371	937.553	325.588	2.73855e-42	10-18648650-A-AAAG	-10635	309	387	0.430958	1	1.42318e-48	-0.411426	0.0241727	9.999e-05	1.26571e-40	7.7052e-40	0.000142982
ENSG00000127952.16	5685	1.04094	697.742	331.083	6.99946e-42	7-76008521-G-A	-39483	67	73	0.0812918	1	2.47569e-47	0.777961	0.046518	9.999e-05	1.29547e-40	7.8771e-40	0.000195703
ENSG00000140471.16	10871	1.04947	1884.35	335.155	5.77329e-42	15-100569613-G-A	-33601	330	433	0.481111	1	7.14921e-47	-0.501369	0.0301781	9.999e-05	1.40976e-40	8.56198e-40	7.4048e-05
ENSG00000103496.14	3935	1.03548	461.116	327.259	7.32679e-42	16-31046624-A-G	13735	284	382	0.42539	1	7.64496e-48	0.262142	0.0155612	9.999e-05	1.43534e-40	8.70716e-40	0.000292014
ENSG00000135318.11	8255	1.04493	518.11	323.023	1.58486e-41	6-85449744-G-C	160	161	179	0.199777	1	4.65739e-48	-0.622034	0.0368125	9.999e-05	1.56595e-40	9.48838e-40	0.000266217
ENSG00000114739.13	7083	1.02249	858.89	332.691	1.51312e-42	3-38420888-A-G	-32963	207	234	0.26	1	7.29255e-48	0.506271	0.0300443	9.999e-05	1.71777e-40	1.03962e-39	0.000151601
ENSG00000127399.14	8210	1.04067	1113.19	328.294	5.83981e-42	7-150338094-C-T	15455	169	199	0.221111	1	8.24318e-48	0.518794	0.0308107	9.999e-05	1.78744e-40	1.08052e-39	0.000122586
ENSG00000079974.17	4532	1.07083	577.486	318.299	1.38909e-40	22-50783672-G-T	9	67	72	0.0805369	1	1.2394e-47	0.88235	0.0525341	9.999e-05	1.83258e-40	1.10652e-39	0.000254662
ENSG00000120899.17	9416	1.05689	1083.48	329.728	2.40999e-41	8-27337604-T-C	26122	232	284	0.315556	1	6.58117e-47	0.241353	0.0145199	9.999e-05	1.85366e-40	1.11794e-39	0.00013118
ENSG00000272977.1	8749	1.0155	1705.19	341.037	4.75335e-43	22-25448060-CTGCGTGGCG-C	-28158	174	221	0.246652	1	2.74295e-47	-0.895492	0.0535798	9.999e-05	1.99546e-40	1.20206e-39	7.49706e-05
ENSG00000107263.18	7098	1.02833	1300.57	337.871	2.16808e-42	9-131690577-C-T	-49497	201	239	0.265556	1	5.54924e-47	-0.564272	0.0339106	9.999e-05	2.25247e-40	1.35531e-39	0.000101655
ENSG00000254521.6	9955	1.0323	1871.46	337.24	2.25087e-42	19-51501537-G-GC	-252	246	297	0.33	1	4.76087e-47	0.867297	0.0520714	9.999e-05	2.39296e-40	1.43818e-39	7.13743e-05
ENSG00000147576.15	5698	1.0578	448.568	315.752	8.19756e-41	8-66457768-G-GTC	25282	298	406	0.451111	1	2.81981e-48	-0.55615	0.0328123	9.999e-05	2.45943e-40	1.47642e-39	0.000317531
ENSG00000280367.1	6646	1.02493	406.403	318.609	6.14361e-42	11-90223420-G-T	55	232	271	0.301782	1	3.47279e-49	-0.707366	0.0412062	9.999e-05	2.69307e-40	1.6148e-39	0.00032241
ENSG00000158457.5	7273	1.0413	921.002	332.103	1.17717e-41	7-129137407-C-T	-7485	318	424	0.47216	1	6.15715e-47	-0.417929	0.0251322	9.999e-05	2.88016e-40	1.72499e-39	0.000148401
ENSG00000185290.3	7722	1.04985	542.151	315.693	4.19447e-41	7-55759082-C-G	-357318	252	351	0.39038	1	1.24506e-48	0.829726	0.0487095	9.999e-05	2.95651e-40	1.76868e-39	0.000257583
ENSG00000188599.17	4962	1.03739	661.869	325.562	1.35121e-41	16-15154941-A-G	31443	159	182	0.202673	1	8.9062e-48	0.611615	0.0363406	9.999e-05	3.32642e-40	1.98768e-39	0.000204447
ENSG00000146278.10	7056	1.02335	868.448	330.18	3.66317e-42	6-89063464-G-A	-17287	267	346	0.384444	1	8.89014e-48	0.280324	0.0166559	9.999e-05	3.97542e-40	2.37275e-39	0.000150269
ENSG00000174080.10	4622	1.06403	395.107	316.047	2.46731e-40	11-66572568-T-C	3727	179	207	0.232584	1	1.15516e-47	0.564189	0.0335765	9.999e-05	4.04463e-40	2.41128e-39	0.000366059
ENSG00000139714.12	7537	1.06518	652.898	316.657	1.78184e-40	12-121692287-T-TG	19656	327	440	0.489978	1	9.62574e-48	0.721127	0.0428681	9.999e-05	4.42373e-40	2.63426e-39	0.000222173
ENSG00000280027.1	7790	1.04396	1199.45	335.393	1.84522e-41	16-53375306-G-A	-15783	252	303	0.336667	1	2.83045e-46	0.573806	0.0348385	9.999e-05	4.80014e-40	2.85513e-39	0.000114726
ENSG00000160075.11	6987	1.05094	1160.54	331.853	3.41141e-41	1-1573654-T-C	-1215	306	444	0.494432	1	1.89914e-46	-0.266296	0.0161274	9.999e-05	4.81374e-40	2.85994e-39	0.000120672
ENSG00000238083.7	6636	1.03956	416.747	320.347	4.18203e-41	17-45891459-C-CTTT	-620052	128	143	0.161765	1	5.96175e-48	0.978488	0.0579957	9.999e-05	5.49423e-40	3.26049e-39	0.000326483
ENSG00000273018.5	4342	1.03326	456.647	326.251	2.55116e-41	17-18574095-T-C	40033	263	325	0.361607	1	2.31732e-47	-0.770056	0.0460263	9.999e-05	6.28743e-40	3.72695e-39	0.000293192
ENSG00000240382.3	3940	1.0382	352.541	319.462	6.91886e-41	2-89095244-A-G	-22600	232	290	0.32294	1	8.02562e-48	-0.536622	0.0318643	9.999e-05	8.77627e-40	5.1963e-39	0.000384587
ENSG00000002919.14	6377	1.03655	563.748	323.333	4.18632e-41	17-48087729-G-A	-15628	195	236	0.262277	1	1.5955e-47	-0.259139	0.015453	9.999e-05	9.78691e-40	5.78808e-39	0.000239515
ENSG00000211710.3	5174	1.03098	711.267	335.877	2.08091e-41	7-142313134-G-C	-50	224	280	0.311111	1	3.75389e-46	-0.675986	0.0411157	9.999e-05	9.83019e-40	5.80705e-39	0.000187145
ENSG00000254999.3	7639	1.05312	1356.52	335.397	7.06941e-41	3-10122549-C-A	6957	133	152	0.169265	1	1.27651e-45	-0.360578	0.0221031	9.999e-05	1.01248e-39	5.97431e-39	0.000103801
ENSG00000131469.12	5140	1.05637	584.884	325.253	2.34931e-40	17-42997692-C-T	-581	50	54	0.06	1	2.18226e-46	0.492316	0.0298418	9.999e-05	1.12076e-39	6.6057e-39	0.000242676
ENSG00000196705.8	11189	1.03351	594.27	318.217	3.50826e-41	19-21151200-C-T	9176	14	14	0.0155556	1	2.37516e-48	1.35098	0.0796231	9.999e-05	1.12265e-39	6.60935e-39	0.000225447
ENSG00000163870.14	6773	1.02437	750.808	330.24	1.27808e-41	3-127573490-G-A	-24732	103	114	0.126667	1	3.75666e-47	-0.605646	0.0363085	9.999e-05	1.12498e-39	6.61553e-39	0.000174274
ENSG00000184441.4	8742	1.03728	1303.68	332.008	2.21857e-41	21-44339863-T-A	8629	229	262	0.291759	1	1.22464e-46	0.432572	0.0261252	9.999e-05	1.13448e-39	6.66385e-39	0.000103775
ENSG00000105472.12	9027	1.04941	1896.85	339.207	4.1872e-41	19-50719036-G-A	-4293	20	20	0.0222222	1	2.22473e-45	1.83312	0.112769	9.999e-05	1.14179e-39	6.69919e-39	7.35485e-05
ENSG00000101558.13	9253	1.04347	1788.86	341.631	3.1504e-41	18-9851391-C-T	-62611	267	324	0.36	1	3.32065e-45	0.284486	0.017546	9.999e-05	1.329e-39	7.78879e-39	7.68305e-05
ENSG00000214435.7	5135	1.05631	423.811	317.574	3.84908e-40	10-102869116-A-G	-400	256	295	0.328508	1	3.25228e-47	-0.773817	0.0463487	9.999e-05	1.3498e-39	7.90174e-39	0.000334839
ENSG00000100284.20	9253	1.03885	1084.97	331.703	3.60668e-41	22-35328666-C-A	29391	327	446	0.496659	1	1.93119e-46	-0.234349	0.0141941	9.999e-05	1.35536e-39	7.92534e-39	0.000125192
ENSG00000196912.12	3911	1.06143	342.247	321.381	7.30456e-40	2-97581953-C-A	-8012	318	437	0.486547	1	2.3799e-46	0.53105	0.0322073	9.999e-05	1.37283e-39	8.01849e-39	0.000419894
ENSG00000116830.11	6588	1.04698	832.717	328.085	9.34798e-41	1-117057848-G-A	-2455	65	68	0.0755556	1	1.84581e-46	0.913336	0.0553036	9.999e-05	1.37672e-39	8.03217e-39	0.000166509
ENSG00000139182.13	7817	1.04718	1378.79	338.508	7.0301e-41	12-7109558-C-T	-20695	242	296	0.329621	1	3.21323e-45	0.624657	0.0385183	9.999e-05	1.70358e-39	9.92799e-39	0.000100616
ENSG00000103202.12	6573	1.04253	1302.21	336.838	5.116e-41	16-395734-G-C	-991	303	417	0.463333	1	1.37163e-45	-0.488064	0.0299316	9.999e-05	1.71542e-39	9.98576e-39	0.000105291
ENSG00000153406.13	9137	1.05133	1467.28	330.26	1.16559e-40	16-4468204-G-A	-27559	242	298	0.331111	1	4.67689e-46	0.438761	0.0267242	9.999e-05	2.16766e-39	1.26042e-38	9.55388e-05
ENSG00000176834.13	8134	1.02428	1365.53	337.961	1.32995e-41	12-118063793-G-A	-72064	291	381	0.423333	1	4.28857e-46	-0.792379	0.0482359	9.999e-05	2.17939e-39	1.26582e-38	9.58033e-05
ENSG00000273142.1	8638	1.07395	394.94	311.384	2.68976e-39	7-66845054-G-C	-57803	205	241	0.267778	1	4.22965e-47	-0.596945	0.0358133	9.999e-05	2.24831e-39	1.30439e-38	0.000375154
ENSG00000100321.14	6107	1.04096	846.314	329.753	9.11258e-41	22-39343182-C-T	-6743	299	404	0.448889	1	3.02017e-46	0.635067	0.0385738	9.999e-05	2.28636e-39	1.32498e-38	0.000161359
ENSG00000169087.10	7342	1.04611	812.284	327.256	1.50374e-40	3-122761969-G-A	-31855	231	285	0.316667	1	2.45434e-46	0.476882	0.0289277	9.999e-05	2.37798e-39	1.37654e-38	0.000170321
ENSG00000177685.16	7448	1.0426	928.362	325.497	1.02584e-40	11-827713-A-T	1569	241	303	0.336667	1	9.05675e-47	0.633145	0.0381664	9.999e-05	2.47449e-39	1.43081e-38	0.000147713
ENSG00000261613.2	7541	1.02428	1115.21	335.835	2.0428e-41	16-2663727-C-T	107729	161	182	0.202222	1	3.63017e-46	1.07944	0.0656412	9.999e-05	2.74943e-39	1.58801e-38	0.000117305
ENSG00000254912.2	7195	1.03344	1117.2	334.207	5.04151e-41	15-32517411-TTTTTA-T	17065	143	165	0.184152	1	6.08921e-46	1.05966	0.0646503	9.999e-05	3.15359e-39	1.81942e-38	0.000119909
ENSG00000255185.5	5630	1.03492	460.502	321.437	1.38876e-40	16-70053918-A-AT	-12027	297	377	0.419101	1	3.47934e-47	-0.543454	0.0325645	9.999e-05	3.16545e-39	1.82424e-38	0.000291983
ENSG00000164978.17	6732	1.03815	560.581	319.261	1.51318e-40	9-34336344-A-G	6838	151	167	0.185556	1	1.88534e-47	0.822562	0.0491017	9.999e-05	3.21505e-39	1.85077e-38	0.000241851
ENSG00000108846.15	6691	1.03674	1184.44	336.37	6.73756e-41	17-50634726-C-T	-51	273	348	0.387528	1	1.62096e-45	0.434355	0.0266663	9.999e-05	3.40567e-39	1.95832e-38	0.000114063
ENSG00000237254.2	4642	1.01513	648.064	335.105	2.06032e-41	7-142812761-G-A	-638	139	150	0.166667	1	2.93278e-46	-0.866182	0.0526019	9.999e-05	3.54444e-39	2.03361e-38	0.00019706
ENSG00000171051.8	10661	1.03198	1874.27	337.817	2.97698e-41	19-51763821-G-A	-40289	306	406	0.451111	1	1.00635e-45	-0.180288	0.0110347	9.999e-05	3.54272e-39	2.03361e-38	7.1208e-05
ENSG00000186468.12	6637	1.03504	819.293	329.544	8.81559e-41	5-82273492-A-G	-5085	237	300	0.333333	1	2.72447e-46	-0.244778	0.0148581	9.999e-05	3.55352e-39	2.03657e-38	0.000164179
ENSG00000166387.11	9996	1.02672	1582.54	340.83	2.31344e-41	11-7527192-G-A	13894	242	310	0.345212	1	1.86729e-45	-0.724334	0.0445092	9.999e-05	3.61681e-39	2.07055e-38	8.31939e-05
ENSG00000073536.17	7322	1.04689	1072.37	331.664	1.89377e-40	17-35171623-A-C	29308	80	83	0.0922222	1	1.24932e-45	0.762877	0.0467572	9.999e-05	3.78767e-39	2.16597e-38	0.00012927
ENSG00000145020.15	3282	1.0509	205.065	312.113	1.67286e-39	3-49542443-A-G	119690	194	226	0.251111	1	3.04759e-47	-0.46554	0.0278728	9.999e-05	4.67419e-39	2.66998e-38	0.000682588
ENSG00000124785.8	9659	1.03719	1798.53	340.503	7.15051e-41	6-5989705-A-G	-17900	203	247	0.275056	1	5.89009e-45	-0.837424	0.0518405	9.999e-05	5.37352e-39	3.06608e-38	7.52064e-05
ENSG00000095397.13	8206	1.03779	1288.13	336.296	1.12627e-40	9-114499707-C-T	-5743	224	271	0.301782	1	2.81511e-45	0.704026	0.0433756	9.999e-05	5.78601e-39	3.29781e-38	0.000105164
ENSG00000205309.13	6443	1.04997	780.039	325.401	6.16613e-40	17-17242905-C-T	-60430	141	150	0.167411	1	6.96992e-46	0.521035	0.0318159	9.999e-05	7.20905e-39	4.10439e-38	0.00017909
ENSG00000108384.14	5175	1.05527	676.33	329.48	1.09424e-39	17-58551240-T-C	-141333	130	144	0.160714	1	4.72454e-45	0.702008	0.0433957	9.999e-05	7.27423e-39	4.13695e-38	0.000209298
ENSG00000261455.1	8999	1.03367	1660.3	340.157	8.8898e-41	7-152464794-C-G	1008	276	344	0.382222	1	6.77043e-45	-0.609623	0.0377726	9.999e-05	8.36517e-39	4.75217e-38	8.07366e-05
ENSG00000100197.20	7120	1.04499	589.1	316.2	6.39453e-40	22-42115818-G-C	-15088	279	355	0.395323	1	3.77062e-47	-0.706002	0.0423258	9.999e-05	8.48696e-39	4.81608e-38	0.000234177
ENSG00000108107.14	10131	1.03256	2109.55	338.677	6.52494e-41	19-55385959-A-G	614	225	270	0.3	1	3.10962e-45	-0.241964	0.0149171	9.999e-05	8.56023e-39	4.85235e-38	6.33613e-05
ENSG00000100362.12	8531	1.03814	1428.69	333.881	1.61529e-40	22-36862461-T-C	42982	275	363	0.403333	1	2.04429e-45	-0.670703	0.0412377	9.999e-05	9.09337e-39	5.14894e-38	9.49029e-05
ENSG00000122678.16	6592	1.06645	753.677	324.124	2.91374e-39	7-44080438-T-C	-2102	57	61	0.0677778	1	2.8255e-45	0.727174	0.0448028	9.999e-05	9.10688e-39	5.15096e-38	0.000193067
ENSG00000225484.6	9143	1.05013	1045.09	327.022	6.02196e-40	10-79751856-C-T	-73926	171	204	0.234483	1	1.12315e-45	-0.805714	0.0493491	9.999e-05	9.43145e-39	5.32874e-38	0.000133729
ENSG00000237651.6	5746	1.03691	646.356	325.065	3.43969e-40	2-61145163-C-G	95	286	352	0.391111	1	3.19502e-46	0.572066	0.0347595	9.999e-05	9.70864e-39	5.47938e-38	0.000209099
ENSG00000178252.17	3365	1.04636	231.107	317.35	2.31673e-39	3-49060149-C-T	52994	252	302	0.335556	1	2.52958e-46	0.348277	0.0211305	9.999e-05	1.09231e-38	6.15807e-38	0.000598847
ENSG00000160691.18	4655	1.05198	594.002	327.857	1.59212e-39	1-154974041-A-G	-354	112	130	0.144444	1	4.4299e-45	0.633115	0.0391208	9.999e-05	1.23939e-38	6.97971e-38	0.000236359
ENSG00000182986.12	11898	1.02562	2411.35	343.577	4.62995e-41	19-52897507-C-A	-177	330	427	0.475501	1	8.92417e-45	-0.453568	0.0281537	9.999e-05	1.24799e-38	7.0205e-38	5.44445e-05
ENSG00000135437.9	6939	1.02721	724.575	330.578	1.81634e-40	12-55721801-C-T	1434	119	127	0.141425	1	8.5439e-46	-0.813368	0.0497311	9.999e-05	1.29064e-38	7.25255e-38	0.000181922
ENSG00000261996.1	9086	1.0459	1860.73	338.966	3.33937e-40	17-6652875-T-TAGAAG	-2134	213	255	0.283333	1	2.07079e-44	0.840881	0.0524816	9.999e-05	1.32652e-38	7.4461e-38	7.43181e-05
ENSG00000145725.19	7123	1.03181	641.689	327.054	3.35414e-40	5-103109766-C-T	-10386	227	267	0.297327	1	5.7908e-46	-0.317452	0.0193617	9.999e-05	1.44751e-38	8.11647e-38	0.000207879
ENSG00000130414.11	9830	1.0445	1829.54	340.409	3.35732e-40	2-240027895-G-A	2493	280	353	0.393096	1	3.1603e-44	-0.44344	0.0277528	9.999e-05	1.47432e-38	8.25788e-38	7.53174e-05
ENSG00000170365.9	5292	1.06679	655.973	326.094	5.86942e-39	4-145488476-TTGTGTGTGTGTG-T	7282	96	115	0.128348	1	1.16103e-44	1.18542	0.0737065	9.999e-05	1.61197e-38	9.01914e-38	0.000222002
ENSG00000140090.17	8600	1.04599	1146.53	330.454	7.06595e-40	14-92489041-A-C	166460	312	427	0.475446	1	3.85579e-45	-0.543073	0.0335269	9.999e-05	1.73798e-38	9.71373e-38	0.000120636
ENSG00000230513.1	6041	1.02645	927.664	336.949	2.01202e-40	22-21002535-G-A	338	198	224	0.248889	1	6.53047e-45	-0.914266	0.0566352	9.999e-05	1.96991e-38	1.09981e-37	0.000141821
ENSG00000274576.2	5388	1.03312	450.149	323.631	7.89164e-40	14-106785377-G-A	14357	172	197	0.218889	1	5.32097e-46	-0.736528	0.0448974	9.999e-05	2.17387e-38	1.21238e-37	0.000297315
ENSG00000258181.1	7784	1.03061	742.819	323.656	3.91487e-40	12-47249150-T-A	1026	209	240	0.267261	1	2.37663e-46	0.789023	0.0478525	9.999e-05	2.18472e-38	1.21712e-37	0.000179027
ENSG00000165752.16	9178	1.02279	1533.91	337.838	1.16569e-40	10-132256614-A-C	-75233	251	316	0.351893	1	4.624e-45	0.461568	0.0285286	9.999e-05	2.57496e-38	1.43299e-37	8.49557e-05
ENSG00000166546.13	6141	1.01611	766.141	331.486	1.35567e-40	16-66551435-T-C	124138	49	54	0.06	1	8.09921e-46	1.37828	0.084242	9.999e-05	2.61651e-38	1.45455e-37	0.000167122
ENSG00000129083.12	6142	1.03974	688.238	330.978	1.13395e-39	11-14534796-A-G	34769	253	308	0.342222	1	7.72939e-45	-0.359375	0.0222862	9.999e-05	2.81819e-38	1.56499e-37	0.000197798
ENSG00000103811.15	8891	1.02489	1105.31	330.819	2.25493e-40	15-78942615-G-A	-6959	78	81	0.09	1	1.17645e-45	-0.659021	0.0403763	9.999e-05	3.02507e-38	1.67808e-37	0.000118547
ENSG00000198937.8	8202	1.04979	1189.06	334.881	1.58882e-39	6-37518534-A-G	18612	271	352	0.391111	1	3.59145e-44	-0.418799	0.0262327	9.999e-05	3.07691e-38	1.70501e-37	0.000117438
ENSG00000085491.15	6967	1.03241	843.47	329.819	5.57228e-40	1-108200437-G-C	512	302	390	0.433333	1	2.4266e-45	-0.274787	0.0169136	9.999e-05	3.08061e-38	1.70524e-37	0.000158399
ENSG00000134287.9	6385	1.07599	561.74	317.873	2.81759e-38	12-48957789-C-A	238	116	132	0.146993	1	5.74115e-45	-0.280264	0.0173468	9.999e-05	3.46992e-38	1.91869e-37	0.000265081
ENSG00000092036.18	8443	1.01556	1753.21	348.964	8.90359e-41	14-22952002-A-AC	-5159	183	209	0.232222	1	8.34571e-44	-0.479851	0.0302241	9.999e-05	4.14768e-38	2.29102e-37	7.29294e-05
ENSG00000220785.7	5024	1.04341	550.264	324.68	2.77807e-39	1-32239514-C-T	-2106	76	78	0.0866667	1	3.17501e-45	1.32739	0.0818449	9.999e-05	4.18177e-38	2.30739e-37	0.000249702
ENSG00000241878.11	8075	1.04393	757.538	322.613	2.14311e-39	22-31643122-AATAGAG-A	-19310	300	384	0.427455	1	1.23456e-45	0.27927	0.0171153	9.999e-05	4.26424e-38	2.35039e-37	0.000181628
ENSG00000110074.10	8236	1.0418	1153.14	329.54	1.40287e-39	11-126269205-T-C	60	202	237	0.263333	1	6.38754e-45	-0.555397	0.0343998	9.999e-05	5.07086e-38	2.79202e-37	0.000118678
ENSG00000089063.14	9907	1.04349	1910.37	339.823	1.03005e-39	20-5080371-T-C	-32732	307	413	0.459911	1	9.22411e-44	0.367779	0.0231804	9.999e-05	5.40398e-38	2.97228e-37	7.19482e-05
ENSG00000119139.17	6601	1.05886	690.177	319.001	9.67963e-39	9-69174775-TTCTC-T	53511	308	394	0.438753	1	2.31986e-45	-0.62843	0.0386699	9.999e-05	5.53649e-38	3.04194e-37	0.000206931
ENSG00000125871.13	8751	1.05997	1071.5	328.737	7.0125e-39	20-17983217-T-C	14236	92	97	0.108501	1	3.15234e-44	-0.93337	0.0584144	9.999e-05	5.72967e-38	3.14475e-37	0.000133661
ENSG00000224183.1	6578	1.03489	888.662	332.945	1.18532e-39	1-25235176-G-A	-59467	204	248	0.275556	1	1.46121e-44	-0.894059	0.0556738	9.999e-05	5.76612e-38	3.16141e-37	0.000151304
ENSG00000253497.1	4100	1.02449	394.129	323.231	1.20168e-39	2-88947436-C-A	-99030	48	52	0.0577778	1	7.64759e-46	1.40223	0.0856746	9.999e-05	6.04438e-38	3.31047e-37	0.000332062
ENSG00000205560.12	5509	1.04399	751.496	325.372	3.07208e-39	22-50570421-A-G	-8034	66	73	0.0811111	1	4.41256e-45	-0.929129	0.0574103	9.999e-05	6.12774e-38	3.35259e-37	0.000183116
ENSG00000196275.13	4335	1.05515	685.183	329.727	8.62954e-39	7-74798786-A-G	-52765	115	123	0.141055	1	5.3577e-44	1.10717	0.0695334	9.999e-05	6.5833e-38	3.59804e-37	0.000206533
ENSG00000113658.16	7220	1.05055	766.905	324.1	5.4002e-39	5-136206456-A-C	73611	264	324	0.36	1	5.73399e-45	0.335031	0.0207364	9.999e-05	6.59097e-38	3.59844e-37	0.000182422
ENSG00000089876.11	8070	1.0378	1371.03	337.23	1.12251e-39	10-125894330-A-T	-2106	272	327	0.364143	1	4.81988e-44	-0.699065	0.0438726	9.999e-05	6.70369e-38	3.65613e-37	9.88093e-05
ENSG00000071967.11	7830	1.04384	1003.22	333.519	2.56387e-39	2-171512559-T-C	-9688	283	371	0.412222	1	4.13067e-44	-0.523623	0.0328288	9.999e-05	6.94784e-38	3.78531e-37	0.000137119
ENSG00000124570.17	9200	1.0359	1341.4	330.885	1.06494e-39	6-2951921-G-A	-20244	270	340	0.378619	1	6.99914e-45	-0.438159	0.0271545	9.999e-05	7.26738e-38	3.95525e-37	0.000100501
ENSG00000136449.13	6607	1.053	1216.06	337.233	4.82492e-39	17-50506291-A-G	-2093	290	381	0.423333	1	2.45046e-43	0.8477	0.0537762	9.999e-05	7.78087e-38	4.23027e-37	0.000115756
ENSG00000186049.8	7879	1.07149	1037.79	327.014	2.47198e-38	12-52629499-T-C	10940	239	281	0.312918	1	8.00378e-44	-0.845345	0.0532305	9.999e-05	8.36448e-38	4.54281e-37	0.000141947
ENSG00000197226.12	9396	1.03936	1539.42	334.397	1.57137e-39	5-179907857-A-G	-2	52	56	0.0626398	1	3.07951e-44	-0.849378	0.0531496	9.999e-05	9.42578e-38	5.11385e-37	8.83519e-05
ENSG00000196189.12	5101	1.0489	632.088	327.249	8.18473e-39	1-156183673-C-T	36307	209	247	0.275168	1	2.41164e-44	0.267879	0.0167357	9.999e-05	9.5304e-38	5.1652e-37	0.00022041
ENSG00000274922.1	7657	1.03497	1343.41	336.147	1.33778e-39	13-112688892-A-G	-923	301	407	0.453229	1	4.28317e-44	-0.587796	0.0368609	9.999e-05	9.95746e-38	5.39103e-37	0.000100111
ENSG00000079691.17	9657	1.05375	917.662	324.218	9.88717e-39	6-25405803-T-C	126725	171	197	0.218889	1	1.19883e-44	0.747105	0.046463	9.999e-05	1.15858e-37	6.26608e-37	0.00015368
ENSG00000140848.16	8145	1.05008	1472.49	337.465	4.79285e-39	16-57123917-TC-T	31380	64	66	0.0733333	1	2.59783e-43	0.624065	0.0396046	9.999e-05	1.19896e-37	6.47774e-37	9.49029e-05
ENSG00000204920.10	8846	1.0518	1329.12	337.304	6.16573e-39	19-43984200-G-A	16338	51	56	0.0625	1	3.28599e-43	-1.39721	0.0888095	9.999e-05	1.21948e-37	6.58173e-37	0.000105593
ENSG00000131849.11	4190	0.995845	506.256	334.526	1.82437e-40	19-58439756-T-C	-466	306	397	0.441111	1	2.84589e-45	0.744038	0.0458439	9.999e-05	1.31866e-37	7.1096e-37	0.000239497
ENSG00000254910.1	4857	1.02492	710.635	332.109	1.60272e-39	11-312929-C-T	1788	95	98	0.108889	1	1.60343e-44	1.16552	0.0726217	9.999e-05	1.43279e-37	7.71693e-37	0.00018439
ENSG00000174989.12	7727	1.02874	1447.95	338.463	1.11931e-39	12-116889787-T-C	-21169	158	177	0.197105	1	6.85327e-44	0.845631	0.053194	9.999e-05	1.4992e-37	8.06626e-37	9.14036e-05
ENSG00000272941.1	8319	1.05261	831.409	325.592	1.34173e-38	7-135170973-G-C	2570	322	416	0.462222	1	2.58806e-44	0.329414	0.0205896	9.999e-05	1.57942e-37	8.48902e-37	0.000169141
ENSG00000272463.1	7406	1.02624	1640.84	342.235	8.66255e-40	6-711150-A-C	-255	249	309	0.34375	1	1.50908e-43	-0.728083	0.0460393	9.999e-05	1.61186e-37	8.65442e-37	8.01374e-05
ENSG00000169230.9	6301	1.01337	1099.99	339.053	5.5335e-40	5-177308186-G-T	4412	245	324	0.36	1	3.71713e-44	-0.333462	0.0208921	9.999e-05	1.98459e-37	1.06447e-36	0.000115562
ENSG00000175826.11	8243	1.00344	1755.51	345.749	1.57955e-40	17-7252867-A-G	844	311	406	0.451111	1	6.31941e-44	-0.193172	0.0121449	9.999e-05	2.07245e-37	1.11045e-36	7.05125e-05
ENSG00000211666.2	9953	1.06082	1318.31	328.98	2.05958e-38	22-22757503-G-A	-1197	250	315	0.35	1	1.16014e-43	0.379094	0.0239298	9.999e-05	2.08771e-37	1.11747e-36	0.000108869
ENSG00000164530.13	7843	1.02636	1327.29	339.606	1.43145e-39	6-36948178-G-A	-85	154	172	0.191111	1	1.24774e-43	0.645856	0.0407884	9.999e-05	2.14833e-37	1.14873e-36	9.91e-05
ENSG00000003249.13	5184	1.06267	491.647	313.148	7.15943e-38	16-90007805-A-C	-12238	42	43	0.0477778	1	3.90816e-45	1.24231	0.0767013	9.999e-05	2.37389e-37	1.26737e-36	0.000293212
ENSG00000070526.14	8716	1.05028	1630.07	335.835	8.43226e-39	17-76643729-A-G	-109	95	111	0.123608	1	3.07061e-43	-1.03721	0.0658974	9.999e-05	2.37509e-37	1.26737e-36	8.57726e-05
ENSG00000280411.1	5415	1.04308	419.635	318.42	1.9174e-38	14-106714815-A-G	-47773	296	356	0.395642	1	4.32581e-45	-0.59262	0.0366129	9.999e-05	2.42948e-37	1.29506e-36	0.000327145
ENSG00000143184.4	8133	1.0338	1045.41	332.955	4.05543e-39	1-168556009-A-G	-20464	285	364	0.404444	1	5.87386e-44	0.748986	0.0470668	9.999e-05	2.66229e-37	1.41625e-36	0.000128262
ENSG00000178297.12	9553	1.02738	2514.45	348.966	1.00948e-39	19-2419737-G-A	29951	70	73	0.0811111	1	1.14204e-42	1.06046	0.0679702	9.999e-05	2.6603e-37	1.41625e-36	5.24508e-05
ENSG00000226259.10	419	1.02755	93.3585	333.811	2.84708e-38	5-71012424-C-T	597072	127	149	0.167793	1	6.76458e-43	1.07689	0.0687807	9.999e-05	2.75102e-37	1.46195e-36	0.00141213
ENSG00000085265.10	10033	1.04484	2137.21	340.11	5.06602e-39	9-134919395-A-G	1432	216	253	0.281111	1	5.81935e-43	0.351376	0.0224197	9.999e-05	2.87164e-37	1.52449e-36	6.45314e-05
ENSG00000240291.1	9460	1.05166	912.836	322.24	2.0273e-38	10-18534350-T-A	-11210	267	329	0.36637	1	1.50898e-44	0.688329	0.0428718	9.999e-05	2.90628e-37	1.5413e-36	0.000153687
ENSG00000138829.11	7822	1.04774	514.121	314.591	2.70056e-38	5-128607800-A-G	-51385	51	54	0.06	1	1.92954e-45	1.09951	0.0675773	9.999e-05	2.94646e-37	1.56101e-36	0.00027019
ENSG00000132436.11	7805	1.05507	789.627	326.671	3.11231e-38	7-50429143-C-T	-21247	281	357	0.397321	1	9.42213e-44	0.354965	0.0223758	9.999e-05	2.97785e-37	1.57603e-36	0.000179184
ENSG00000178726.6	8424	1.03768	821.644	323.387	7.93251e-39	20-23126100-T-C	76359	68	70	0.0777778	1	7.19755e-45	-0.774913	0.0480331	9.999e-05	3.02933e-37	1.60164e-36	0.000164817
ENSG00000172661.17	5558	1.03084	586.557	326.846	6.59798e-39	10-45773555-G-A	46323	135	147	0.163333	1	1.66744e-44	-0.760501	0.0473978	9.999e-05	3.0901e-37	1.63211e-36	0.000226845
ENSG00000177335.10	8747	1.04255	1213	332.432	9.57893e-39	8-143041282-C-T	2073	288	371	0.412946	1	1.33191e-43	-0.805984	0.0509232	9.999e-05	3.72231e-37	1.96403e-36	0.000113037
ENSG00000277072.4	4346	1.03451	751.543	336.311	8.55279e-39	7-74881204-T-C	-9406	216	240	0.267735	1	3.57198e-43	0.680898	0.0433033	9.999e-05	3.86377e-37	2.03659e-36	0.000178735
ENSG00000112874.9	6677	1.04319	690.608	327.103	1.84667e-38	5-103553609-C-G	-9184	129	134	0.14922	1	5.87707e-44	-0.873408	0.0548858	9.999e-05	3.89274e-37	2.04978e-36	0.000198856
ENSG00000127507.17	8505	1.0487	1304.94	333.553	1.52638e-38	19-14776064-C-A	-2473	292	359	0.399777	1	3.11395e-43	0.451736	0.0287029	9.999e-05	3.98212e-37	2.09472e-36	0.000106717
ENSG00000115159.15	5929	1.03649	596.819	327.706	1.3373e-38	2-156464828-C-G	29538	235	292	0.324444	1	4.85543e-44	0.389323	0.0244347	9.999e-05	4.11509e-37	2.16247e-36	0.00022621
ENSG00000112655.15	6769	1.05044	1219.22	336.58	2.00926e-38	6-43142317-T-G	66049	174	201	0.223831	1	1.00036e-42	-0.627558	0.0401876	9.999e-05	4.30232e-37	2.25629e-36	0.00011472
ENSG00000163597.14	8750	1.03947	1534.62	335.84	6.85108e-39	17-76564297-T-TTA	6531	305	389	0.432222	1	2.43711e-43	0.648737	0.0411529	9.999e-05	4.30165e-37	2.25629e-36	8.86534e-05
ENSG00000198912.10	10806	1.03884	1929.21	336.535	5.21709e-39	1-3891607-T-C	-8678	203	236	0.262806	1	2.19153e-43	-0.659357	0.041797	9.999e-05	4.32733e-37	2.26711e-36	7.04078e-05
ENSG00000229153.5	4065	1.02093	476.286	331.942	5.3389e-39	7-143414109-CCA-C	6296	260	332	0.36942	1	5.9599e-44	0.738078	0.0463857	9.999e-05	4.5352e-37	2.37362e-36	0.000272244
ENSG00000116871.15	5275	1.04717	654.867	325.7	3.22154e-38	1-36162432-G-A	6853	301	392	0.435556	1	7.34569e-44	0.18837	0.0118548	9.999e-05	4.78376e-37	2.50119e-36	0.000211821
ENSG00000129450.8	9395	1.00858	2183.78	349.039	4.6029e-40	19-51123685-A-G	-1223	104	131	0.145556	1	4.99987e-43	-0.566873	0.0361328	9.999e-05	4.91734e-37	2.56844e-36	5.7473e-05
ENSG00000123213.22	7253	1.03963	651.162	326.279	1.87382e-38	5-65730562-A-G	8366	174	199	0.222098	1	4.67503e-44	0.573598	0.0359912	9.999e-05	4.95786e-37	2.587e-36	0.000209002
ENSG00000205885.7	7825	1.02509	1378.97	339.736	3.10964e-39	12-7109558-C-T	1506	242	296	0.329621	1	3.05433e-43	0.631908	0.0401457	9.999e-05	5.49681e-37	2.86534e-36	9.50711e-05
ENSG00000243302.3	6558	1.03119	728.458	328.017	9.59188e-39	7-128680569-TA-T	29384	288	367	0.408371	1	3.63976e-44	0.421026	0.0263745	9.999e-05	5.51935e-37	2.8742e-36	0.000182829
ENSG00000174238.14	9311	1.04689	1764.28	336.913	1.41891e-38	17-1556289-G-T	-6527	89	94	0.104444	1	7.45178e-43	0.321571	0.020552	9.999e-05	5.84851e-37	3.04256e-36	7.85768e-05
ENSG00000122873.11	7781	1.04873	649.965	324.223	4.7998e-38	10-58214083-C-T	-54975	222	282	0.313333	1	7.49293e-44	-0.60954	0.0383654	9.999e-05	6.36027e-37	3.30547e-36	0.000214257
ENSG00000142552.7	8242	1.05074	1306.69	333.982	2.82216e-38	19-49528903-C-T	1285	89	93	0.103333	1	7.02994e-43	-0.415539	0.0265472	9.999e-05	6.45544e-37	3.35157e-36	0.000107122
ENSG00000172270.18	7002	1.03621	1923.98	343.002	7.24892e-39	19-563639-T-C	-7638	162	180	0.200893	1	1.92026e-42	-0.282085	0.0181439	9.999e-05	7.50751e-37	3.8939e-36	7.01269e-05
ENSG00000083097.14	6405	1.04346	531.512	322.339	5.14503e-38	6-83068635-A-G	969	73	78	0.0866667	1	4.60572e-44	-0.527138	0.0330728	9.999e-05	8.44241e-37	4.37442e-36	0.000258545
ENSG00000169629.11	6632	1.06113	708.845	320.864	1.48405e-37	2-112429728-G-A	-4760	112	119	0.132222	1	1.01693e-43	-0.977474	0.061648	9.999e-05	8.5741e-37	4.43822e-36	0.000202615
ENSG00000183605.16	7976	1.02768	1025.14	330.442	8.25079e-39	10-119161076-T-C	-4591	332	442	0.492188	1	6.28596e-44	0.640334	0.040257	9.999e-05	8.93529e-37	4.62057e-36	0.000128747
ENSG00000164845.16	8687	1.04752	1227.25	333.695	3.33192e-38	12-8234275-C-G	-8673	189	216	0.25	1	7.81205e-43	0.958263	0.0612632	9.999e-05	9.30053e-37	4.80465e-36	0.000113136
ENSG00000213977.7	9398	1.06245	1619.15	334.042	8.43113e-38	17-3666981-T-C	-1701	25	25	0.0277778	1	2.44978e-42	0.893827	0.0575864	9.999e-05	1.01897e-36	5.25875e-36	8.89994e-05
ENSG00000256020.1	6950	1.06495	1077.97	331.424	1.59491e-37	12-588022-C-A	1536	244	292	0.324444	1	2.40985e-42	-0.745442	0.0480211	9.999e-05	1.0709e-36	5.52126e-36	0.000134498
ENSG00000206503.12	17630	1.0649	384.028	295.783	4.48085e-37	6-29930902-A-G	-10358	263	369	0.410633	1	1.13101e-46	-0.307665	0.0185722	9.999e-05	1.07654e-36	5.54483e-36	0.000377419
ENSG00000100441.9	8482	1.0219	1208.2	338.328	5.95081e-39	14-24429988-C-T	53	123	129	0.143653	1	4.21815e-43	0.68665	0.0437176	9.999e-05	1.21096e-36	6.23098e-36	0.000107606
ENSG00000229559.2	8152	1.03328	1148.11	334.042	1.7525e-38	6-37517240-GA-G	-30040	270	349	0.388641	1	4.18387e-43	0.744187	0.0473783	9.999e-05	1.38931e-36	7.14163e-36	0.000116632
ENSG00000160447.6	6711	1.05612	1048.41	327.679	1.09455e-37	9-128703202-C-G	679	104	110	0.122222	1	5.3674e-43	1.04474	0.0666236	9.999e-05	1.39455e-36	7.16147e-36	0.00013531
ENSG00000125630.15	6594	1.04532	704.814	322.772	7.49979e-38	2-112579776-A-G	37861	70	73	0.0812918	1	8.14139e-44	0.71503	0.0450297	9.999e-05	1.44917e-36	7.43459e-36	0.000195899
ENSG00000171033.12	7671	1.04051	527.325	321.847	7.18035e-38	8-78525868-G-T	9729	177	199	0.221604	1	5.8552e-44	-0.431854	0.0271375	9.999e-05	1.49994e-36	7.68743e-36	0.000258655
ENSG00000127337.6	8364	1.02724	927.504	328.713	1.47115e-38	12-69358729-G-T	-974	284	359	0.398889	1	7.30025e-44	-0.428186	0.0269461	9.999e-05	1.51456e-36	7.75471e-36	0.000142134
ENSG00000235314.1	6599	1.03008	873.235	335.025	2.00007e-38	7-44055783-T-G	16612	230	267	0.296667	1	6.419e-43	-0.593948	0.037922	9.999e-05	1.55308e-36	7.94408e-36	0.000152081
ENSG00000140474.12	5052	1.04139	627.081	327.109	7.17563e-38	15-74843106-T-C	-91	238	268	0.297991	1	2.79988e-43	0.307939	0.0195523	9.999e-05	1.67381e-36	8.55321e-36	0.000218
ENSG00000211642.3	7797	1.03359	1146.55	339.145	2.33624e-38	22-22215058-T-A	264	278	341	0.379733	1	2.41587e-42	-0.614315	0.0395746	9.999e-05	1.82091e-36	9.29574e-36	0.000116885
ENSG00000038002.8	8912	1.0177	1122.35	335.317	7.14552e-39	4-177442224-G-A	-279	271	323	0.359688	1	2.20009e-43	-0.708637	0.0449221	9.999e-05	1.90419e-36	9.71133e-36	0.000114565
ENSG00000173890.16	6879	1.05748	770.741	323.169	2.37132e-37	3-170038072-C-G	143	109	113	0.126682	1	3.49733e-43	0.537794	0.0341974	9.999e-05	2.04981e-36	1.04437e-35	0.000184673
ENSG00000163468.14	5922	1.04194	752.445	330.856	9.48125e-38	1-156309385-G-C	-58488	208	233	0.259466	1	1.13675e-42	-0.250564	0.0160595	9.999e-05	2.58946e-36	1.31802e-35	0.000181938
ENSG00000100116.16	7208	1.03921	1301.77	338.264	4.53736e-38	22-37806545-T-C	-1360	147	165	0.183333	1	3.95886e-42	0.796427	0.0514788	9.999e-05	2.64203e-36	1.34346e-35	0.00010444
ENSG00000279161.1	7131	1.05566	1198.36	334.615	1.76259e-37	19-46617124-A-G	-22037	307	383	0.425556	1	6.58351e-42	-0.665813	0.0431859	9.999e-05	2.75355e-36	1.3988e-35	0.000118244
ENSG00000121281.12	6491	1.03471	1072.16	331.361	4.08125e-38	16-50336792-G-C	90655	203	232	0.258352	1	5.04597e-43	0.274109	0.0174729	9.999e-05	2.76548e-36	1.40349e-35	0.000125355
ENSG00000108352.11	6612	1.02866	670.023	328.024	4.10903e-38	17-40116677-C-A	-60333	12	12	0.0133333	1	1.93124e-43	2.06412	0.130736	9.999e-05	2.77933e-36	1.40914e-35	0.000197476
ENSG00000111906.17	6428	1.02954	905.62	331.649	3.33286e-38	6-125275811-C-T	-26267	279	350	0.389755	1	4.35653e-43	0.4779	0.0304335	9.999e-05	2.84853e-36	1.44281e-35	0.000146439
ENSG00000162585.16	7366	1.05281	1192.81	331.112	1.50039e-37	1-2189598-TGCGGGGGAGCCGAGAGGCGGGGCTGCTG-T	-23122	67	74	0.0840909	1	2.05845e-42	-0.529925	0.0341011	9.999e-05	2.88828e-36	1.46152e-35	0.000117955
ENSG00000141252.19	7929	1.06344	1681.18	336.045	2.49248e-37	17-537257-G-A	-184460	305	386	0.429844	1	1.43863e-41	-0.720759	0.0470012	9.999e-05	3.10866e-36	1.5715e-35	8.59232e-05
ENSG00000160201.11	9041	1.03043	1272.25	330.917	2.92888e-38	21-43105109-G-A	-2478	327	447	0.497768	1	3.04707e-43	-0.719066	0.0456822	9.999e-05	3.29411e-36	1.66362e-35	0.000104484
ENSG00000258116.1	7928	1.03937	816.551	328.881	9.7082e-38	12-47368325-T-C	26236	72	77	0.0855555	1	6.6262e-43	1.35685	0.0866497	9.999e-05	3.54046e-36	1.7863e-35	0.000166564
ENSG00000135116.9	7723	1.03669	1370.17	333.416	4.7577e-38	12-116889122-T-C	7681	159	179	0.198889	1	1.07822e-42	0.821395	0.0526271	9.999e-05	3.57162e-36	1.80027e-35	9.8591e-05
ENSG00000255198.4	8108	1.04939	1229.55	329.98	1.53052e-37	16-1966478-G-A	1519	301	394	0.437778	1	1.52645e-42	0.527873	0.0339004	9.999e-05	3.97551e-36	2.00191e-35	0.000113458
ENSG00000117748.9	5380	1.04614	616.014	328.059	2.49485e-37	1-27914572-G-A	-174	40	41	0.0455556	1	1.53988e-42	1.30496	0.0838104	9.999e-05	4.14578e-36	2.08562e-35	0.0002246
ENSG00000183307.3	8087	1.04312	1565.19	341.255	8.29183e-38	22-17117923-G-A	-3444	206	233	0.258929	1	1.73915e-41	-0.553241	0.0361245	9.999e-05	4.40553e-36	2.21415e-35	8.77304e-05
ENSG00000230658.1	7824	1.0253	858.308	330.322	4.0974e-38	7-23104232-T-C	-1471	291	390	0.434005	1	3.75749e-43	0.751555	0.047813	9.999e-05	4.67383e-36	2.34672e-35	0.000152821
ENSG00000070495.14	9039	1.04165	1629.69	334.36	8.69918e-38	17-76716228-A-G	-10571	292	374	0.416481	1	2.77423e-42	-0.444822	0.0286826	9.999e-05	5.41815e-36	2.71781e-35	8.39459e-05
ENSG00000116205.12	8026	1.04467	1334.58	336.487	1.40951e-37	1-54113480-A-G	59893	90	100	0.111111	1	8.58677e-42	0.760004	0.0493851	9.999e-05	5.74707e-36	2.88002e-35	0.000103294
ENSG00000175857.8	8569	1.047	865.98	324.932	2.74038e-37	5-58494510-T-C	3075	277	356	0.395556	1	6.94257e-43	-0.37104	0.0237024	9.999e-05	6.10919e-36	3.05853e-35	0.000160121
ENSG00000117868.15	6454	1.00881	859.09	333.12	1.58996e-38	7-158738619-T-TA	-91634	171	199	0.221604	1	2.879e-43	0.450605	0.0286161	9.999e-05	6.70762e-36	3.35489e-35	0.000146178
ENSG00000176593.7	6232	1.02487	815.546	332.585	6.13974e-38	19-58000228-C-CT	-1833	323	417	0.464365	1	1.1361e-42	0.508895	0.0326165	9.999e-05	6.9487e-36	3.47212e-35	0.000160652
ENSG00000276566.1	904	1.02327	110.264	323.091	4.76061e-37	2-90219902-T-C	65829	198	241	0.268623	1	7.68641e-43	0.788148	0.050382	9.999e-05	8.28255e-36	4.13463e-35	0.00118256
ENSG00000111843.13	9074	1.04313	1454.7	338.107	1.90229e-37	6-10722960-G-C	45	119	160	0.178174	1	1.8652e-41	0.840147	0.0548847	9.999e-05	9.69401e-36	4.83457e-35	9.43972e-05
ENSG00000144115.16	4553	1.03627	573.691	330.07	2.90109e-37	2-88163636-C-G	-6659	216	257	0.286192	1	3.2438e-42	-0.928842	0.0599565	9.999e-05	9.75423e-36	4.85994e-35	0.000235195
ENSG00000134575.9	4527	1.04238	265.195	312.994	1.13077e-36	11-47226070-G-A	-22836	227	288	0.320312	1	1.02168e-43	-0.410124	0.0258668	9.999e-05	1.11751e-35	5.56252e-35	0.000516677
ENSG00000108599.14	4742	1.04653	495.604	324.269	8.71634e-37	17-19960360-C-T	-17983	96	100	0.111111	1	2.18579e-42	0.501582	0.0322903	9.999e-05	1.18633e-35	5.89942e-35	0.000279429
ENSG00000146859.6	8338	1.03981	834.679	328.006	3.5332e-37	7-135171690-T-C	23526	329	430	0.478842	1	2.25991e-42	-0.229536	0.0147802	9.999e-05	1.34113e-35	6.66281e-35	0.000163127
ENSG00000058453.16	7107	1.03949	928.441	328.501	3.2893e-37	1-16949400-A-T	27450	191	231	0.256667	1	2.39787e-42	0.363235	0.0233986	9.999e-05	1.4256e-35	7.07569e-35	0.000146536
ENSG00000063046.17	8309	1.02678	1058.33	329.695	1.11756e-37	12-53043071-T-C	36913	248	359	0.399554	1	9.83292e-43	0.411207	0.0263298	9.999e-05	1.44299e-35	7.15516e-35	0.000124418
ENSG00000165548.10	9168	1.04136	1242.71	331.348	3.02803e-37	14-77183750-T-C	7900	260	324	0.36	1	4.87998e-42	0.779846	0.050479	9.999e-05	1.53151e-35	7.58683e-35	0.000110005
ENSG00000184752.12	9268	1.04525	1310.34	333.174	4.04415e-37	12-95003776-T-C	6	247	301	0.335189	1	1.12545e-41	0.315066	0.020511	9.999e-05	1.6213e-35	8.024e-35	0.000105359
ENSG00000226874.1	7716	1.02928	1054.04	334.618	1.70942e-37	7-30545059-G-A	1006	132	142	0.157778	1	6.36631e-42	1.10989	0.0719729	9.999e-05	1.82909e-35	9.04374e-35	0.000125737
ENSG00000010295.19	7380	1.04509	1221.15	333.366	4.83805e-37	12-6550528-G-C	-5555	236	301	0.334444	1	1.45243e-41	-0.320962	0.0209315	9.999e-05	1.83858e-35	9.08201e-35	0.000113009
ENSG00000163735.6	6001	1.05158	631.408	328.151	1.53964e-36	4-73998970-T-G	191	134	161	0.178889	1	1.27084e-41	0.667498	0.0434909	9.999e-05	1.88474e-35	9.30117e-35	0.000222133
ENSG00000138835.22	7699	1.01263	1363.14	342.138	4.36062e-38	9-113451778-G-A	7047	125	139	0.154788	1	1.08754e-41	-0.429128	0.02793	9.999e-05	2.18555e-35	1.07754e-34	9.30706e-05
ENSG00000145882.10	7368	1.03465	1281.89	339.669	2.56077e-37	5-149346583-A-G	-11424	279	359	0.399777	1	3.94789e-41	0.509388	0.0334502	9.999e-05	2.23591e-35	1.10132e-34	0.00010483
ENSG00000204136.10	6423	1.02886	845.399	332.292	2.6698e-37	9-121498894-GT-G	-1133	174	201	0.228409	1	5.51079e-42	-0.731541	0.0473916	9.999e-05	2.3827e-35	1.17251e-34	0.000156595
ENSG00000105612.8	7145	1.03063	1163.63	337.925	2.2288e-37	19-12883502-GATTTCGAAACCAGCCTGGCCAGC-G	2034	193	229	0.254464	1	2.11705e-41	-0.573408	0.0374921	9.999e-05	2.39532e-35	1.1776e-34	0.000114294
ENSG00000136147.17	6545	1.04986	618.58	321.375	1.76514e-36	13-49524567-C-T	28902	323	430	0.477778	1	2.14477e-42	0.366365	0.0235824	9.999e-05	2.42833e-35	1.1927e-34	0.000225765
ENSG00000172830.12	5888	1.04671	572.888	323.368	1.60178e-36	11-67160049-C-T	-143399	26	26	0.0288889	1	3.41434e-42	-0.793436	0.0512339	9.999e-05	2.574e-35	1.26306e-34	0.00024185
ENSG00000075234.16	8967	1.05887	1532.52	331.898	1.45445e-36	22-46291371-G-A	23410	83	94	0.104677	1	3.36527e-41	0.615067	0.0403451	9.999e-05	2.59859e-35	1.27391e-34	9.32021e-05
ENSG00000133706.17	6935	1.04973	828.91	331.365	1.75956e-36	5-146124784-A-C	-57876	159	190	0.212054	1	3.60734e-41	0.29714	0.0195002	9.999e-05	3.32346e-35	1.62773e-34	0.000168431
ENSG00000185619.18	6692	1.05156	708.831	323.601	2.41588e-36	4-789526-A-G	83778	283	363	0.404232	1	5.88445e-42	0.461653	0.0299207	9.999e-05	3.4237e-35	1.67524e-34	0.000197863
ENSG00000115956.9	8439	1.0202	1038.16	330.24	1.68085e-37	2-68376398-T-C	11225	280	360	0.4	1	1.82853e-42	0.253856	0.0163227	9.999e-05	3.59943e-35	1.75957e-34	0.000124672
ENSG00000204267.13	22777	1.06249	768.022	311.254	5.30251e-36	6-32829080-ACAC-A	-9700	51	52	0.0579065	1	3.8401e-43	-0.832792	0.0529889	9.999e-05	3.7484e-35	1.83067e-34	0.000187631
ENSG00000180155.19	9094	1.0567	1233.69	331.633	2.23367e-36	8-142762416-C-T	-15394	279	344	0.382222	1	5.08784e-41	0.47197	0.0310478	9.999e-05	3.82994e-35	1.86873e-34	0.000115157
ENSG00000004809.13	7168	1.05914	665.171	324.388	5.13493e-36	6-110476205-GCCA-G	-436	168	197	0.218889	1	1.76515e-41	0.836259	0.0546099	9.999e-05	3.99953e-35	1.94964e-34	0.00021486
ENSG00000145241.10	7584	1.03529	665.923	327.377	9.20381e-37	4-67437516-G-A	-108090	67	70	0.077951	1	5.66495e-42	-0.607849	0.0393858	9.999e-05	4.06176e-35	1.97812e-34	0.000202115
ENSG00000023892.10	6336	1.03041	533.672	320.634	7.99128e-37	6-35295900-T-A	-1952	231	280	0.311804	1	6.82393e-43	-0.229453	0.014656	9.999e-05	4.06903e-35	1.9798e-34	0.000249046
ENSG00000104228.12	9413	1.05946	1098.28	329.67	3.42746e-36	8-27301006-T-A	-10313	265	324	0.360802	1	4.83284e-41	-0.458585	0.0301564	9.999e-05	4.32974e-35	2.10468e-34	0.000130239
ENSG00000231613.1	6573	1.02478	815.132	337.597	3.81283e-37	1-89762090-G-A	-26824	288	366	0.407572	1	3.52179e-41	-0.783677	0.0514212	9.999e-05	4.54641e-35	2.20793e-34	0.000160694
ENSG00000269119.1	6020	1.03093	715.405	328.415	7.41496e-37	19-41806347-C-T	-23345	302	394	0.437778	1	5.93053e-42	-0.733468	0.0475402	9.999e-05	4.89218e-35	2.37363e-34	0.000186041
ENSG00000048544.5	7342	1.0132	1449.56	345.767	9.77736e-38	6-42208189-G-A	-9676	313	442	0.492205	1	6.87859e-41	-0.467259	0.0308025	9.999e-05	5.03676e-35	2.44149e-34	8.76557e-05
ENSG00000277290.1	4555	1.05193	654.543	327.729	3.92354e-36	11-245523-C-T	2040	159	189	0.210468	1	3.29964e-41	0.797582	0.05231	9.999e-05	5.09802e-35	2.46888e-34	0.000214471
ENSG00000280022.1	6805	1.05589	461.604	321.998	8.56952e-36	17-46279832-G-A	687211	106	106	0.120729	1	1.62516e-41	1.33239	0.0869592	9.999e-05	5.96631e-35	2.88668e-34	0.000307107
ENSG00000233930.3	9104	1.05989	1434.36	332.925	3.99818e-36	11-1598677-G-A	27324	330	428	0.476562	1	1.39493e-40	0.668673	0.0442986	9.999e-05	6.54574e-35	3.16408e-34	9.98329e-05
ENSG00000132824.13	6904	1.05864	1052.02	330.11	5.78703e-36	20-44521668-G-A	-441	26	28	0.0311804	1	9.90049e-41	-0.622961	0.0411712	9.999e-05	7.6575e-35	3.69804e-34	0.000135691
ENSG00000148396.18	7407	1.05454	1350.49	332.673	3.45967e-36	9-136483046-G-C	5357	320	429	0.476667	1	1.10701e-40	0.223278	0.0147679	9.999e-05	7.86479e-35	3.79461e-34	0.000104636
ENSG00000104918.7	10168	1.02597	2020.58	340.993	2.8967e-37	19-7668969-G-A	-75	39	41	0.045657	1	6.43576e-41	1.27056	0.0837185	9.999e-05	7.93603e-35	3.82542e-34	6.50313e-05
ENSG00000167526.13	7660	1.05795	930.981	321.839	6.72575e-36	16-89561052-T-G	395	163	187	0.207778	1	1.17055e-41	-0.194868	0.0126895	9.999e-05	8.30887e-35	4.00143e-34	0.000153068
ENSG00000123610.4	6951	1.03021	714.921	326.375	1.21599e-36	2-151290158-G-T	-67434	237	295	0.328508	1	5.87111e-42	0.405823	0.0263019	9.999e-05	8.60465e-35	4.14002e-34	0.00018582
ENSG00000105656.12	7133	1.05138	1237.3	337.322	3.30486e-36	19-18524647-G-C	2520	328	440	0.489978	1	3.62695e-40	-0.220532	0.0147086	9.999e-05	8.66678e-35	4.16605e-34	0.000113309
ENSG00000065457.10	9021	1.04776	1157.22	332.351	2.7993e-36	16-75613638-G-C	-9662	310	417	0.464365	1	7.98689e-41	0.48263	0.0318489	9.999e-05	8.90874e-35	4.27839e-34	0.000120054
ENSG00000100462.15	8414	1.05472	1506.53	338.24	3.85918e-36	14-22941845-C-G	12260	184	210	0.233333	1	5.4801e-40	-0.445921	0.0298284	9.999e-05	9.77763e-35	4.69133e-34	9.38387e-05
ENSG00000259962.1	7792	1.05155	1267.72	338.95	3.79876e-36	16-53362444-T-C	-1234	226	271	0.301111	1	6.47778e-40	0.715443	0.047914	9.999e-05	1.01585e-34	4.86957e-34	0.000110639
ENSG00000164512.17	8141	1.04958	925.471	331.051	4.74178e-36	5-56148856-G-A	-84503	229	284	0.315556	1	1.0197e-40	-0.639107	0.042247	9.999e-05	1.06767e-34	5.11323e-34	0.000150805
ENSG00000248429.5	6667	1.02921	624.991	331.878	1.72097e-36	4-158173634-T-C	1382	173	214	0.237778	1	4.04921e-41	-0.618286	0.0406084	9.999e-05	1.1562e-34	5.53213e-34	0.000212006
ENSG00000170425.3	7259	1.0527	940.047	326.679	6.4933e-36	17-15976596-C-T	31679	280	354	0.394209	1	4.39664e-41	0.741154	0.0487061	9.999e-05	1.19636e-34	5.71902e-34	0.000149628
ENSG00000152117.17	6751	1.04325	740.15	329.885	4.25704e-36	2-131500116-A-G	7303	198	228	0.253915	1	6.56367e-41	-0.482573	0.0318016	9.999e-05	1.2149e-34	5.80227e-34	0.000185574
ENSG00000180901.10	8109	1.0514	1355.62	334.247	4.31336e-36	17-75039698-C-T	7123	182	213	0.236667	1	2.16493e-40	-0.331333	0.0220183	9.999e-05	1.25989e-34	6.01164e-34	0.000103426
ENSG00000260404.3	7762	1.04784	502.269	317.866	1.01895e-35	4-118635435-A-G	43662	242	292	0.325167	1	6.05417e-42	-0.628729	0.0407572	9.999e-05	1.42917e-34	6.81307e-34	0.000276635
ENSG00000105509.10	10509	1.01542	2008.54	342.339	2.42899e-37	19-51712043-A-C	-11951	149	160	0.178571	1	7.56664e-41	1.01468	0.0669338	9.999e-05	1.48464e-34	7.07101e-34	6.36359e-05
ENSG00000108064.10	7787	1.06728	665.767	322.109	3.29013e-35	10-58384313-TA-T	-709	332	430	0.477778	1	8.05603e-41	0.274518	0.0181167	9.999e-05	1.57584e-34	7.49847e-34	0.000219
ENSG00000175567.8	6191	1.03785	611.248	326.718	4.49721e-36	11-73991026-T-C	7719	323	448	0.497778	1	2.9127e-41	0.262287	0.0171874	9.999e-05	1.58318e-34	7.52653e-34	0.00022164
ENSG00000241157.1	5149	1.02426	466.87	331.516	2.16612e-36	17-60190124-G-C	-55523	47	48	0.0534521	1	4.75966e-41	1.62336	0.106741	9.999e-05	1.58503e-34	7.5284e-34	0.000280164
ENSG00000105443.13	8927	1.04547	1455.14	336.703	3.45153e-36	19-48468898-G-C	-796	184	240	0.266667	1	3.23458e-40	-0.362246	0.0241408	9.999e-05	1.67352e-34	7.94142e-34	9.49286e-05
ENSG00000116729.13	6991	1.05591	845.509	325.354	1.24863e-35	1-68271910-TTTTGTTTG-T	38790	184	219	0.243875	1	6.46473e-41	0.691499	0.045565	9.999e-05	1.67872e-34	7.95883e-34	0.000167692
ENSG00000138030.12	5008	1.04773	631.874	328.807	9.87742e-36	2-27101883-G-T	15136	330	447	0.497773	1	1.27733e-40	0.613615	0.040626	9.999e-05	1.77507e-34	8.40793e-34	0.000219837
ENSG00000272821.1	5766	1.03717	802.366	327.228	3.84508e-36	22-50525476-C-T	1051	81	83	0.0922222	1	2.80477e-41	-0.661474	0.0433344	9.999e-05	1.87864e-34	8.89041e-34	0.000168559
ENSG00000100124.14	7179	1.03188	1261.58	337.206	1.84031e-36	22-37844361-G-C	-4506	29	29	0.032294	1	1.83196e-40	1.1534	0.0765573	9.999e-05	2.08638e-34	9.86449e-34	0.000105762
ENSG00000106868.16	8162	1.05475	946.237	328.926	1.36449e-35	9-112175409-T-C	1	239	278	0.309577	1	1.90843e-40	-0.494666	0.0328432	9.999e-05	2.26231e-34	1.06865e-33	0.000149411
ENSG00000169085.11	5698	1.05768	484.876	321.031	3.40769e-35	8-66466556-A-ACTG	6553	297	404	0.448889	1	6.20206e-41	0.7482	0.049287	9.999e-05	2.36552e-34	1.11639e-33	0.000293672
ENSG00000197142.10	7063	1.03635	1022.62	334.824	3.66757e-36	10-112383812-C-CTT	9794	323	423	0.471047	1	2.10464e-40	-0.346118	0.0229962	9.999e-05	2.44716e-34	1.15387e-33	0.000131979
ENSG00000237803.5	9003	1.07376	915.181	317.381	5.7834e-35	2-37829016-T-C	-47258	306	381	0.424276	1	4.10278e-41	-0.539315	0.0354249	9.999e-05	2.52587e-34	1.1899e-33	0.000161849
ENSG00000152219.4	6109	1.03426	577.944	327.363	5.7741e-36	11-30314878-A-T	-8173	260	309	0.344098	1	4.64403e-41	-0.287899	0.0189269	9.999e-05	2.53673e-34	1.19393e-33	0.000232264
ENSG00000241350.1	6632	1.05924	514.058	313.534	4.06441e-35	7-77007753-G-A	-3798	180	207	0.231027	1	8.82431e-42	0.918338	0.0596848	9.999e-05	2.70428e-34	1.27164e-33	0.000278074
ENSG00000227766.1	17630	1.06175	401.632	299.603	6.20006e-35	6-29940334-C-T	-2733	109	116	0.134259	1	2.04803e-43	1.25438	0.0794798	9.999e-05	2.70905e-34	1.27273e-33	0.000358105
ENSG00000262714.1	7807	1.00615	1392.48	345.8	3.23521e-37	16-53373824-A-T	-13120	253	304	0.337778	1	2.5476e-40	0.551956	0.0367215	9.999e-05	2.80148e-34	1.31496e-33	8.95461e-05
ENSG00000128815.19	6217	1.025	803.224	334.595	2.42494e-36	10-48725929-T-C	41053	85	88	0.0977778	1	1.24401e-40	0.713408	0.0472243	9.999e-05	2.93174e-34	1.37486e-33	0.000163171
ENSG00000138468.15	6911	1.0571	604.132	325.156	3.27079e-35	3-101544729-C-T	31488	246	292	0.325167	1	1.86223e-40	0.209512	0.013908	9.999e-05	2.98297e-34	1.39762e-33	0.000235372
ENSG00000188511.12	12122	1.0502	1885.7	331.434	6.76669e-36	22-49659273-G-A	1731	320	441	0.491091	1	1.69313e-40	0.688217	0.0456554	9.999e-05	3.12729e-34	1.46392e-33	7.41311e-05
ENSG00000109667.11	9994	1.03415	653.659	321.394	6.5803e-36	4-10066440-C-T	11504	216	249	0.276667	1	1.00445e-41	0.588338	0.0382713	9.999e-05	3.32441e-34	1.55479e-33	0.000205308
ENSG00000254851.1	8872	1.04364	1454.66	336.923	5.9863e-36	11-117210784-A-C	75256	130	147	0.163333	1	6.33376e-40	0.875604	0.0586308	9.999e-05	3.40924e-34	1.59303e-33	9.45206e-05
ENSG00000247828.7	4474	1.03445	414.15	328.151	1.12878e-35	5-88231628-T-C	-37443	221	265	0.294444	1	1.24384e-40	0.496661	0.0328766	9.999e-05	3.54392e-34	1.65447e-33	0.000324263
ENSG00000163221.8	6794	1.06035	675.889	326.227	4.37433e-35	1-153367306-A-G	-8343	119	129	0.143333	1	3.48909e-40	0.40516	0.0270152	9.999e-05	3.6013e-34	1.67975e-33	0.000212085
ENSG00000254860.5	7715	1.05159	896.528	323.652	1.84906e-35	11-8966536-G-A	1762	209	243	0.270601	1	6.34225e-41	0.871128	0.0573937	9.999e-05	3.71678e-34	1.73205e-33	0.000156456
ENSG00000125877.12	8805	1.03214	1450.19	338.18	2.99298e-36	20-3212640-AG-A	3772	89	92	0.102222	1	4.06692e-40	-0.526054	0.0351142	9.999e-05	3.9028e-34	1.8171e-33	9.20687e-05
ENSG00000161010.14	9441	1.03463	1559.83	335.6	3.36972e-36	5-179840088-G-C	-18799	133	158	0.175947	1	2.35233e-40	-0.559756	0.0372196	9.999e-05	3.94852e-34	1.83674e-33	8.6147e-05
ENSG00000131686.14	6914	1.04028	1170.17	333.1	7.12847e-36	1-8940161-A-G	-5706	83	90	0.100223	1	2.80759e-40	1.02622	0.0683212	9.999e-05	4.18455e-34	1.94479e-33	0.000116501
ENSG00000258701.1	8394	1.02725	1265.55	337.094	2.77441e-36	14-104816822-C-T	-4379	250	340	0.377778	1	2.81076e-40	-0.709722	0.0472505	9.999e-05	4.53006e-34	2.10348e-33	0.000104173
ENSG00000165806.19	6742	1.00028	1245.52	342.352	3.7645e-37	10-113721259-C-T	42097	155	181	0.201559	1	1.22818e-40	-0.538285	0.0356288	9.999e-05	4.58955e-34	2.1292e-33	9.85353e-05
ENSG00000068028.17	4290	1.02994	200.542	313.717	2.20446e-35	3-50335423-A-T	-5513	85	110	0.122222	1	4.47597e-42	-0.371157	0.0240106	9.999e-05	4.68944e-34	2.1736e-33	0.000661786
ENSG00000102710.19	8127	1.05787	893.744	329.425	3.59331e-35	13-37046088-T-A	-13625	52	55	0.0611111	1	6.5939e-40	-0.792714	0.0530957	9.999e-05	4.71045e-34	2.18139e-33	0.000159415
ENSG00000143442.21	5379	1.05525	497.817	317.734	5.68155e-35	1-151467702-G-A	8237	125	138	0.154018	1	4.4441e-41	0.474127	0.0311603	9.999e-05	4.98875e-34	2.30821e-33	0.000284321
ENSG00000100297.15	8946	1.05344	1165.1	335.144	2.28092e-35	22-35410245-G-T	10182	147	166	0.184444	1	1.77865e-39	-0.388514	0.0262077	9.999e-05	5.33229e-34	2.46496e-33	0.00012095
ENSG00000099940.11	6323	1.02999	988.23	335.469	5.28079e-36	22-20745009-T-C	-113974	306	388	0.43192	1	3.75821e-40	0.467382	0.0311804	9.999e-05	5.54167e-34	2.55946e-33	0.000134358
ENSG00000126214.21	8293	1.03264	1105.09	334.864	6.03376e-36	14-103700738-C-T	138842	277	356	0.395556	1	3.71872e-40	-0.410508	0.0273841	9.999e-05	5.85634e-34	2.70239e-33	0.000120974
ENSG00000027847.13	6901	1.05617	1109.95	328.917	3.22208e-35	5-177605049-C-G	4949	253	302	0.335556	1	5.08136e-40	-0.41872	0.0279938	9.999e-05	5.97332e-34	2.75392e-33	0.000127827
ENSG00000261770.1	7561	1.03637	385.753	319.662	2.33531e-35	19-27788139-AAAGAAGAAG-A	27290	90	98	0.109131	1	2.70147e-41	0.919518	0.0602238	9.999e-05	6.05774e-34	2.79036e-33	0.000349845
ENSG00000204149.10	6605	1.044	700.504	325.811	2.26261e-35	10-49840025-T-C	-142165	218	255	0.283964	1	1.45651e-40	-0.470216	0.0311606	9.999e-05	6.2017e-34	2.85161e-33	0.000196447
ENSG00000198690.9	5676	1.03151	688.594	324.999	9.43137e-36	15-30842522-T-TC	-61330	296	381	0.424107	1	4.2354e-41	0.352238	0.0231418	9.999e-05	6.19815e-34	2.85161e-33	0.000193574
ENSG00000244625.5	9726	1.04192	2350.45	345.867	6.34712e-36	22-26721727-A-G	28046	271	334	0.371111	1	6.58293e-39	-0.710792	0.0484026	9.999e-05	6.78452e-34	3.11683e-33	5.82455e-05
ENSG00000133055.8	6666	1.04571	1146.78	336.394	1.80459e-35	1-203186952-T-C	11139	219	257	0.286192	1	1.89225e-39	-0.668233	0.0450965	9.999e-05	7.22808e-34	3.31767e-33	0.000120523
ENSG00000144118.13	7310	1.05975	1046.12	329.4	5.3486e-35	2-120252867-A-T	12803	220	266	0.296214	1	1.03103e-39	-0.177366	0.0119178	9.999e-05	7.39629e-34	3.39187e-33	0.000136832
ENSG00000279741.1	7794	1.03576	1256.71	338.957	8.51783e-36	16-53375306-G-A	-14580	252	303	0.336667	1	1.58888e-39	0.631678	0.0425761	9.999e-05	7.57653e-34	3.47146e-33	0.000107236
ENSG00000101457.12	7282	1.04742	898.249	331.204	2.84099e-35	20-45794066-G-T	2129	302	390	0.434298	1	8.10354e-40	-0.209265	0.0140371	9.999e-05	7.93539e-34	3.63268e-33	0.000154534
ENSG00000275476.1	9432	1.02742	989.544	335.948	6.21666e-36	12-29338595-A-G	60713	260	317	0.352349	1	5.11692e-40	0.792216	0.0529668	9.999e-05	7.95726e-34	3.63947e-33	0.000133286
ENSG00000260276.2	12784	1.03579	1810.67	333.348	6.31905e-36	16-8842632-T-C	-6700	58	63	0.07	1	2.61847e-40	1.41872	0.0944054	9.999e-05	8.10066e-34	3.7018e-33	7.44351e-05
ENSG00000159445.12	6124	1.03952	613.01	324.281	2.55707e-35	1-151912160-C-A	2352	77	79	0.0879733	1	1.1001e-40	-0.673954	0.0445742	9.999e-05	8.53027e-34	3.89469e-33	0.000221943
ENSG00000265992.1	7871	1.01926	1555.32	343.023	2.3458e-36	3-54617040-A-G	-22817	129	144	0.16	1	1.0865e-39	0.816448	0.0548804	9.999e-05	8.58382e-34	3.91569e-33	8.30152e-05
ENSG00000154265.15	7062	1.00717	1203.69	346.06	1.33579e-36	17-69327730-G-C	486	85	99	0.11	1	1.27074e-39	0.549642	0.0369875	9.999e-05	9.3265e-34	4.25074e-33	0.000103874
ENSG00000163389.10	7439	1.036	704.949	325.872	1.97753e-35	3-119421415-A-T	-47523	35	39	0.0434298	1	1.26827e-40	0.718324	0.0475561	9.999e-05	9.78802e-34	4.45717e-33	0.000191276
ENSG00000101605.12	9873	1.03792	1920.7	337.593	8.3999e-36	18-3247258-A-C	27150	224	275	0.305556	1	1.09997e-39	-0.848206	0.0570202	9.999e-05	9.88602e-34	4.49785e-33	7.05543e-05
ENSG00000280054.1	8388	1.04306	882.255	330.806	2.63742e-35	12-47690054-AAG-A	-40544	42	43	0.0480984	1	6.70134e-40	1.43104	0.0958614	9.999e-05	9.91715e-34	4.50806e-33	0.000155613
ENSG00000253982.1	11056	1.05317	1814.7	330.728	2.65471e-35	8-1761427-C-G	-3075	250	307	0.341111	1	6.61184e-40	-0.391859	0.0262471	9.999e-05	1.01739e-33	4.62072e-33	7.76053e-05
ENSG00000170909.13	11093	1.0359	2603.29	342.131	5.54905e-36	19-54050443-T-C	-52249	329	445	0.495546	1	2.22674e-39	0.258194	0.0174449	9.999e-05	1.02318e-33	4.64294e-33	5.1787e-05
ENSG00000187796.13	7834	1.04731	1492.5	335.651	2.27704e-35	9-136395559-G-A	21878	281	345	0.383333	1	2.02467e-39	0.287448	0.0194082	9.999e-05	1.08029e-33	4.8978e-33	9.29822e-05
ENSG00000181481.13	6089	1.05979	647.643	325.395	1.29602e-34	17-30971433-G-T	2648	125	175	0.194444	1	9.74904e-40	-0.462859	0.0310887	9.999e-05	1.13388e-33	5.1363e-33	0.000221026
ENSG00000197782.14	7538	1.05859	935.503	326.841	8.37177e-35	19-40080794-A-C	-9959	74	80	0.0888889	1	8.69158e-40	0.597567	0.0401036	9.999e-05	1.14886e-33	5.19963e-33	0.000152569
ENSG00000151806.13	7961	1.06209	547.364	318.742	1.84502e-34	4-44706069-G-C	27512	173	196	0.218263	1	2.37299e-40	-0.50853	0.0338155	9.999e-05	1.16871e-33	5.28484e-33	0.000263002
ENSG00000256274.1	9356	1.01791	1117.31	333.028	4.12189e-36	12-11114229-A-C	35058	222	271	0.301782	1	1.48441e-40	0.785337	0.0520501	9.999e-05	1.20454e-33	5.44212e-33	0.000115145
ENSG00000228903.7	6598	1.03522	845.865	333.538	1.96576e-35	7-44060065-T-C	20543	242	286	0.317778	1	9.89311e-40	-0.55657	0.0373868	9.999e-05	1.24426e-33	5.61667e-33	0.000159095
ENSG00000090432.6	7845	1.01776	1049.43	334.735	4.69816e-36	1-20508117-C-A	-44	92	98	0.109375	1	2.71371e-40	0.473317	0.0315037	9.999e-05	1.30578e-33	5.88926e-33	0.000122544
ENSG00000213625.8	6770	1.05004	812.673	327.735	6.14587e-35	1-65420715-T-C	128	330	423	0.47	1	7.74766e-40	0.445875	0.0298988	9.999e-05	1.32655e-33	5.97774e-33	0.000171929
ENSG00000025708.13	5746	1.0628	732.433	320.397	1.67611e-34	22-50528205-G-T	-1851	311	406	0.452009	1	3.35914e-40	-0.250593	0.0167045	9.999e-05	1.36672e-33	6.15339e-33	0.0001969
ENSG00000124422.11	4352	1.04579	550.165	326.76	7.2428e-35	17-21022981-G-A	-20779	196	225	0.250557	1	7.20127e-40	0.285672	0.0191462	9.999e-05	1.42529e-33	6.41153e-33	0.000251254
ENSG00000064419.13	7276	1.0288	930.403	334.961	1.30131e-35	7-129072814-G-A	17641	202	245	0.272829	1	9.03744e-40	-0.339433	0.0227862	9.999e-05	1.43976e-33	6.47103e-33	0.000142269
ENSG00000135698.9	12647	1.03183	2211.4	336.321	7.75081e-36	16-82170181-C-G	-45	243	319	0.354444	1	7.22195e-40	-0.540641	0.0362354	9.999e-05	1.64842e-33	7.40244e-33	6.0329e-05
ENSG00000139626.15	7914	1.04903	991.108	329.042	5.91873e-35	12-53186347-T-C	-20960	166	200	0.222222	1	1.05211e-39	0.382936	0.0257345	9.999e-05	1.68912e-33	7.57863e-33	0.000140624
ENSG00000254531.1	7851	1.03941	697.579	325.046	4.3595e-35	4-101347783-T-C	3	301	413	0.458889	1	2.51825e-40	-0.510094	0.0339337	9.999e-05	1.71194e-33	7.67439e-33	0.000194987
ENSG00000064201.15	9119	1.02076	1733.28	338.322	4.68641e-36	11-2300420-A-G	-1641	261	336	0.374165	1	6.94692e-40	-0.366737	0.024573	9.999e-05	1.73649e-33	7.77773e-33	7.47858e-05
ENSG00000182362.13	6018	1.0604	649.333	321.481	2.02289e-34	21-46295192-T-G	8855	325	427	0.474444	1	5.64376e-40	0.688036	0.0460334	9.999e-05	1.74375e-33	7.80349e-33	0.000220787
ENSG00000147804.9	5273	1.03638	743.46	329.564	3.53276e-35	8-144414270-T-C	-2625	39	42	0.0466667	1	6.71131e-40	-1.17983	0.0790347	9.999e-05	1.83476e-33	8.2037e-33	0.000181546
ENSG00000271425.7	1616	1.02574	257.845	335.929	4.82252e-35	1-146051718-A-G	-93086	96	104	0.115556	1	5.03756e-39	0.985732	0.0669949	9.999e-05	1.85538e-33	8.28876e-33	0.000509185
ENSG00000139197.10	7687	1.04011	1225.19	331.28	2.90257e-35	12-7189775-CCGGGGCCGCGTCCCT-C	1090	306	404	0.449777	1	8.47249e-40	0.536391	0.0359915	9.999e-05	1.91364e-33	8.54168e-33	0.000111223
ENSG00000106066.14	8399	1.05337	1237.61	328.451	7.4586e-35	7-29155303-T-A	-40148	302	404	0.448889	1	1.17113e-39	-0.36146	0.0243099	9.999e-05	1.99011e-33	8.87537e-33	0.000113844
ENSG00000178209.14	7096	1.02765	985.86	331.128	1.72283e-35	8-143956732-TC-T	-20002	204	250	0.277778	1	4.50173e-40	-0.467418	0.0312227	9.999e-05	2.22048e-33	9.89423e-33	0.000133865
ENSG00000170293.8	8957	1.03726	1279.93	331.872	2.70248e-35	3-32245299-G-A	6620	136	149	0.165556	1	9.13869e-40	0.874037	0.058679	9.999e-05	2.28885e-33	1.01901e-32	0.000105696
ENSG00000228716.6	7368	1.05368	1049.82	331.293	1.04891e-34	5-80652721-G-A	-2262	204	225	0.250569	1	3.65064e-39	-0.603348	0.0409109	9.999e-05	2.34357e-33	1.04248e-32	0.000134311
ENSG00000203797.9	7145	1.04738	707.74	328.783	1.03115e-34	6-110414427-A-G	-1135	293	395	0.438889	1	1.85197e-39	-0.609409	0.0411204	9.999e-05	2.39267e-33	1.06341e-32	0.000196105
ENSG00000116157.5	6369	1.04591	644.911	324.262	1.0469e-34	1-52602758-G-A	386	323	425	0.473214	1	5.60481e-40	0.459866	0.0307661	9.999e-05	2.45203e-33	1.08886e-32	0.000214414
ENSG00000211654.2	8964	1.04756	1226.2	334.522	7.14422e-35	22-22428058-G-A	518	212	255	0.283964	1	5.45596e-39	-0.68845	0.0468173	9.999e-05	2.8605e-33	1.26916e-32	0.000113245
ENSG00000137310.11	18455	1.0879	441.78	287.605	2.88474e-33	6-31158455-C-T	-87	59	62	0.0688889	1	5.60156e-43	1.05956	0.0675883	9.999e-05	2.88601e-33	1.27938e-32	0.000346761
ENSG00000148824.18	5375	1.05929	758.59	328.274	2.63092e-34	10-133412732-G-A	18638	172	196	0.217778	1	4.7292e-39	0.464282	0.0315403	9.999e-05	2.94057e-33	1.30245e-32	0.000188475
ENSG00000105607.12	7137	1.03043	1051.29	331.787	2.81089e-35	19-12899706-A-G	8680	258	318	0.353333	1	9.34117e-40	-0.343904	0.0230918	9.999e-05	3.20277e-33	1.41738e-32	0.00012644
ENSG00000271335.5	6740	1.02706	817.293	337.157	2.86729e-35	10-35328722-A-AG	-7679	301	401	0.446548	1	3.85983e-39	0.731666	0.0496316	9.999e-05	3.22818e-33	1.42741e-32	0.000161224
ENSG00000151690.14	6180	1.0602	633.842	321.979	3.79565e-34	2-190436642-A-G	28287	305	403	0.448775	1	1.3481e-39	-0.275914	0.0185752	9.999e-05	3.36065e-33	1.48471e-32	0.000226069
ENSG00000140522.11	8099	1.02296	1303.96	332.715	1.40523e-35	15-89199812-C-T	-21939	258	322	0.357778	1	5.45263e-40	0.737845	0.0493539	9.999e-05	3.38979e-33	1.49632e-32	9.99806e-05
ENSG00000146085.7	7508	1.04842	456.574	320.462	2.47239e-34	6-49453233-T-G	-9958	267	320	0.356027	1	5.39443e-40	0.592334	0.0396178	9.999e-05	3.50667e-33	1.54659e-32	0.000304758
ENSG00000198677.10	5905	1.016	793.358	334.223	1.5192e-35	5-95544271-G-A	-10736	138	155	0.172222	1	8.86101e-40	0.335734	0.0225347	9.999e-05	3.69442e-33	1.62801e-32	0.000161342
ENSG00000270228.1	7493	1.02848	698.375	332.036	4.25203e-35	4-67720549-G-C	-3713	118	130	0.144766	1	1.59375e-39	1.03068	0.0694713	9.999e-05	3.71171e-33	1.63424e-32	0.00018937
ENSG00000162065.12	7668	1.04417	998.457	326.459	8.99341e-35	16-2475540-G-C	489	28	29	0.0322222	1	8.51942e-40	1.8333	0.123018	9.999e-05	3.74538e-33	1.64767e-32	0.00013789
ENSG00000255893.1	7340	1.02524	864.938	331.268	2.79027e-35	11-94478882-C-T	5312	226	265	0.2951	1	8.07601e-40	0.714481	0.0479248	9.999e-05	3.80082e-33	1.67064e-32	0.000151625
ENSG00000275074.1	7942	1.04623	1454.47	336.035	7.4584e-35	8-22097462-G-T	-11957	235	273	0.303612	1	8.42846e-39	0.448779	0.0306153	9.999e-05	3.93565e-33	1.72844e-32	9.51543e-05
ENSG00000249741.2	7003	1.06548	481.871	324.985	8.35392e-34	4-143731094-C-T	-180959	217	256	0.284598	1	7.52666e-39	0.778546	0.053068	9.999e-05	3.99795e-33	1.75432e-32	0.000301233
ENSG00000129219.13	9007	1.04347	1193.25	328.218	7.8859e-35	17-4807191-C-G	95	100	106	0.11804	1	1.17305e-39	0.649701	0.0436959	9.999e-05	4.13525e-33	1.81303e-32	0.000115178
ENSG00000115306.15	8163	1.06755	630.123	309.966	7.57145e-34	2-54560455-C-G	104170	69	70	0.077951	1	1.05589e-40	0.5	0.0330597	9.999e-05	4.14443e-33	1.81552e-32	0.000231536
ENSG00000163682.15	8320	1.07118	1036.97	326.041	6.08294e-34	4-39452701-G-A	-5885	255	311	0.346325	1	6.89114e-39	0.167183	0.0113884	9.999e-05	4.32955e-33	1.89501e-32	0.000141953
ENSG00000136026.13	6933	1.05005	905.639	330.38	1.72464e-34	12-106249226-C-A	-55053	30	30	0.0333333	1	5.06291e-39	-0.835058	0.0567565	9.999e-05	4.38662e-33	1.91838e-32	0.000154289
ENSG00000149573.8	7178	1.03819	1081.87	331.032	6.53735e-35	11-118255713-C-CT	-8823	322	407	0.453229	1	1.99414e-39	-0.526711	0.0355591	9.999e-05	4.49381e-33	1.96359e-32	0.000125342
ENSG00000119599.16	8170	1.05619	887.42	323.668	2.77979e-34	14-72926683-G-A	351	154	174	0.193333	1	1.48122e-39	0.683699	0.0460593	9.999e-05	4.58614e-33	2.00225e-32	0.000159884
ENSG00000110218.8	7504	1.05137	748.75	326.099	2.41266e-34	11-94128854-C-T	-74	338	448	0.498884	1	2.41054e-39	-0.503342	0.0340278	9.999e-05	4.65242e-33	2.02948e-32	0.00018723
ENSG00000196810.4	7655	1.03519	959.359	332.722	6.6907e-35	4-1250089-C-T	789	262	315	0.35	1	3.18321e-39	0.421088	0.0285242	9.999e-05	5.04944e-33	2.20082e-32	0.000140264
ENSG00000214826.5	8401	1.02784	961.267	329.248	4.2415e-35	12-9449471-G-A	1242	325	426	0.473333	1	7.59962e-40	-0.651145	0.0436576	9.999e-05	5.3874e-33	2.34615e-32	0.000137356
ENSG00000104450.12	6050	1.03403	832.623	335.483	9.05928e-35	8-100150899-C-G	-7007	270	340	0.378619	1	9.10477e-39	-0.531234	0.0362607	9.999e-05	6.48531e-33	2.82191e-32	0.000161134
ENSG00000119431.9	7734	1.04763	1174.96	332.742	1.6433e-34	9-113379119-CTG-C	2120	16	16	0.0177778	1	8.82739e-39	-1.77275	0.120976	9.999e-05	6.51177e-33	2.83105e-32	0.000118205
ENSG00000160961.11	8282	1.03726	1413.55	338.525	6.72368e-35	19-14692517-TTA-T	2468	300	400	0.445312	1	1.409e-38	-0.419299	0.0287117	9.999e-05	6.52934e-33	2.83631e-32	9.57056e-05
ENSG00000181274.6	6557	1.05352	951.546	328.084	3.22125e-34	10-97362531-G-A	27968	259	329	0.365556	1	5.67206e-39	0.180203	0.012258	9.999e-05	6.96921e-33	3.02485e-32	0.000148123
ENSG00000186792.16	4252	1.03875	198.598	313.068	5.91804e-34	3-50295266-G-A	-4202	243	305	0.338889	1	1.91376e-40	-0.495676	0.0329108	9.999e-05	7.3192e-33	3.1741e-32	0.00068352
ENSG00000092108.20	6358	1.05524	853.346	330.571	4.36418e-34	14-30631479-T-C	9367	303	424	0.471111	1	1.5288e-38	0.383688	0.0262889	9.999e-05	7.5788e-33	3.28394e-32	0.000165875
ENSG00000167768.4	7932	1.03019	1090.8	333.025	6.74657e-35	12-52677598-A-C	-2809	272	331	0.368597	1	3.47557e-39	0.42889	0.0290712	9.999e-05	8.34212e-33	3.61167e-32	0.000121786
ENSG00000211638.2	7402	1.03007	1048.56	335.935	7.06481e-35	22-22099103-C-T	403	138	162	0.181614	1	7.73457e-39	-0.714281	0.0486972	9.999e-05	8.47402e-33	3.66571e-32	0.000126651
ENSG00000103313.12	7459	1.05394	1145.23	329.657	3.47462e-34	16-3248074-C-G	-8553	316	400	0.445312	1	9.31582e-39	-0.203053	0.0138622	9.999e-05	8.90591e-33	3.84905e-32	0.000123203
ENSG00000103154.9	14016	1.05367	2499.53	332.021	1.56423e-34	16-83994230-G-T	25598	32	34	0.0377778	1	6.93429e-39	1.15672	0.0787983	9.999e-05	8.91268e-33	3.84905e-32	5.64132e-05
ENSG00000255389.1	6744	1.04599	624.722	323.367	4.2236e-34	6-111608659-G-T	8784	141	164	0.182628	1	2.22035e-39	-0.995629	0.0672685	9.999e-05	1.01482e-32	4.37899e-32	0.000221383
ENSG00000211697.4	8924	1.03713	990.93	329.407	1.5079e-34	7-38347475-G-A	-2547	156	185	0.206473	1	3.36949e-39	0.880925	0.0596978	9.999e-05	1.05434e-32	4.54571e-32	0.000136471
ENSG00000204851.6	7238	1.0473	1201.03	332.558	2.5324e-34	19-46500649-C-T	6142	102	108	0.120267	1	1.37262e-38	1.15359	0.0789776	9.999e-05	1.07318e-32	4.62312e-32	0.000115542
ENSG00000013364.18	3955	1.04521	572.426	331.307	4.65528e-34	16-29834364-T-C	13970	167	203	0.225556	1	1.98596e-38	0.209225	0.0143628	9.999e-05	1.08373e-32	4.66469e-32	0.00024113
ENSG00000123609.10	6897	1.03754	715.05	325.978	2.58527e-34	2-151269959-T-G	-20098	260	324	0.360802	1	2.52792e-39	0.243015	0.0164344	9.999e-05	1.27685e-32	5.49137e-32	0.000189316
ENSG00000165410.14	8405	1.05036	969.464	324.752	4.79042e-34	14-34715022-C-T	199	112	121	0.134444	1	3.71985e-39	0.656879	0.0445467	9.999e-05	1.34783e-32	5.79182e-32	0.000144244
ENSG00000142632.16	7051	1.02889	864.369	331.537	1.26773e-34	1-16206527-C-T	-6082	219	252	0.280761	1	4.82232e-39	0.640117	0.0434915	9.999e-05	1.38011e-32	5.92564e-32	0.00015317
ENSG00000225331.1	8467	1.03974	1353	333.887	1.83124e-34	21-44159071-G-A	-1005	320	433	0.481111	1	1.33655e-38	0.775883	0.0531084	9.999e-05	1.47986e-32	6.34867e-32	0.000100622
ENSG00000216490.3	7723	1.03303	1437.69	339.597	1.12991e-34	19-18173526-A-G	364	208	241	0.267778	1	3.272e-38	-0.229537	0.0158152	9.999e-05	1.53975e-32	6.60016e-32	9.30826e-05
ENSG00000241839.9	6040	1.05343	557.306	324.164	1.22062e-33	15-64840785-G-A	-1098	223	260	0.289532	1	9.40478e-39	0.164814	0.0112525	9.999e-05	1.62466e-32	6.95835e-32	0.000252828
ENSG00000142046.14	6148	1.07381	923.81	329.995	2.81421e-33	19-41382945-AGGGGACTGGGC-A	32034	99	103	0.114444	1	1.10061e-37	-0.379811	0.0264056	9.999e-05	1.64842e-32	7.05431e-32	0.000160355
ENSG00000125445.10	7700	1.05983	1161.82	330.607	9.43385e-34	17-75261905-C-T	100	221	288	0.32	1	3.70535e-38	-0.451313	0.0311242	9.999e-05	1.72116e-32	7.35952e-32	0.00012323
ENSG00000013288.8	10908	1.03375	2725.01	345.87	8.03698e-35	4-6609511-TG-T	34336	161	181	0.201111	1	1.03943e-37	-0.483785	0.0336198	9.999e-05	1.99241e-32	8.51233e-32	4.92016e-05
ENSG00000204839.8	7546	1.0435	991.874	329.136	4.47356e-34	8-143582424-C-T	9453	214	247	0.274444	1	1.08612e-38	0.518996	0.0354709	9.999e-05	2.08196e-32	8.88589e-32	0.00013857
ENSG00000271109.1	7902	1.05589	1314.42	336.471	7.70809e-34	19-34857707-C-A	-2869	39	42	0.0467706	1	1.27873e-37	-1.15931	0.0806887	9.999e-05	2.08327e-32	8.88589e-32	0.000107866
ENSG00000160183.13	10467	1.05404	2216.7	344.52	4.06384e-34	21-42403997-A-G	7151	278	350	0.389262	1	4.39906e-37	-0.583162	0.040967	9.999e-05	2.09304e-32	8.92021e-32	6.3669e-05
ENSG00000215424.9	6326	1.04867	715.667	326.294	8.82773e-34	21-46241749-A-G	12532	50	55	0.0611111	1	1.13062e-38	1.18944	0.0813162	9.999e-05	2.09673e-32	8.92862e-32	0.000194562
ENSG00000132305.20	6249	1.02665	590.858	321.847	2.41961e-34	2-86194209-G-A	-1380	304	388	0.432071	1	7.68876e-40	-0.251166	0.0168414	9.999e-05	2.12965e-32	9.05391e-32	0.000222764
ENSG00000167264.17	4862	1.04774	361.394	320.938	1.66687e-33	16-67996358-ATTTTTTTTCTT-A	8597	178	197	0.221348	1	5.74135e-39	0.476912	0.0324439	9.999e-05	2.12922e-32	9.05391e-32	0.000384339
ENSG00000096717.11	7804	1.02167	595.412	321.438	1.76696e-34	10-67885600-CT-C	931	272	334	0.371111	1	4.7621e-40	0.281856	0.018835	9.999e-05	2.22157e-32	9.43697e-32	0.000218209
ENSG00000167065.13	6757	1.07916	552.59	315.05	8.90483e-33	22-30667817-GT-G	217	222	266	0.295759	1	8.50845e-39	-0.577932	0.0394287	9.999e-05	2.27395e-32	9.65155e-32	0.000271528
ENSG00000185963.13	7774	1.04717	632.174	322.234	1.03047e-33	9-92705342-T-C	-59470	210	257	0.285556	1	4.62919e-39	0.288126	0.0195704	9.999e-05	2.40539e-32	1.02011e-31	0.000219423
ENSG00000231160.9	8976	1.03448	1233.3	332.343	2.50256e-34	4-38631223-G-A	-33660	141	149	0.165556	1	1.28168e-38	0.762144	0.052152	9.999e-05	2.69723e-32	1.14294e-31	0.000108913
ENSG00000139278.9	7376	1.02485	1071.84	339.257	1.56576e-34	12-75481133-G-A	453	261	322	0.358575	1	4.31706e-38	-0.242341	0.0167316	9.999e-05	2.85396e-32	1.20837e-31	0.000122234
ENSG00000169609.13	5053	1.05332	481.781	317.895	2.42458e-33	15-82995439-C-G	-16202	285	358	0.397778	1	3.92942e-39	0.483552	0.0328054	9.999e-05	2.89287e-32	1.22385e-31	0.000292377
ENSG00000168028.13	7827	1.04522	813.473	331.678	8.4457e-34	3-39411281-A-G	4592	198	233	0.258929	1	4.28763e-38	-0.204665	0.0141296	9.999e-05	2.91461e-32	1.23204e-31	0.00016969
ENSG00000100350.14	8562	1.03425	1457.46	333.862	2.62293e-34	22-36507049-C-T	-52	28	28	0.0311804	1	1.99028e-38	1.66954	0.114612	9.999e-05	3.42123e-32	1.44501e-31	9.21075e-05
ENSG00000260911.2	3919	1.06535	421.491	319.723	7.23006e-33	16-31038702-C-A	-4448	258	329	0.365556	1	2.32311e-38	0.561077	0.0385611	9.999e-05	3.4871e-32	1.47164e-31	0.000344263
ENSG00000011295.15	7216	1.02349	1011.55	333.267	1.92472e-34	17-16056400-C-T	57020	301	396	0.440909	1	1.20702e-38	0.401892	0.0274886	9.999e-05	3.66154e-32	1.544e-31	0.000129059
ENSG00000136144.11	6702	1.04977	638.025	323.854	2.01671e-33	13-49594032-C-T	8449	231	282	0.313901	1	1.55179e-38	-0.375102	0.0257034	9.999e-05	4.09673e-32	1.72611e-31	0.000218837
ENSG00000213640.3	8640	1.0632	339.067	307.956	9.62301e-33	7-64838893-TGGC-T	-24106	237	288	0.32	1	1.30536e-39	0.813324	0.0547423	9.999e-05	4.3432e-32	1.82847e-31	0.00042568
ENSG00000035687.9	7597	1.04818	1537.35	339.007	8.08594e-34	1-244324435-G-A	-127699	184	213	0.236667	1	2.5042e-37	-0.475643	0.0332722	9.999e-05	4.41114e-32	1.85556e-31	9.04669e-05
ENSG00000145819.15	7339	1.03376	1280.77	337.693	3.78931e-34	5-143041450-G-A	271066	58	66	0.0733333	1	7.82894e-38	0.356902	0.02475	9.999e-05	4.53049e-32	1.90422e-31	0.000104684
ENSG00000204528.3	18389	1.05823	493.703	296.508	5.06506e-33	6-31266445-G-A	88546	88	92	0.102222	1	1.98585e-41	1.27074	0.0830504	9.999e-05	4.60371e-32	1.93343e-31	0.000288819
ENSG00000227001.3	8279	1.02908	1083.03	334.451	3.59644e-34	1-21470024-A-ACT	42057	212	250	0.278396	1	3.29343e-38	-0.819646	0.0564767	9.999e-05	5.0191e-32	2.10618e-31	0.00012231
ENSG00000123965.13	4341	1.0374	751.49	336.568	9.65399e-34	7-74866376-A-G	-27740	127	130	0.145414	1	1.68348e-37	1.11512	0.077773	9.999e-05	5.3265e-32	2.23337e-31	0.000180073
ENSG00000197128.11	8259	1.03275	1330.47	338.012	4.13527e-34	19-57466715-A-C	-10855	246	293	0.326281	1	9.33256e-38	0.495798	0.034427	9.999e-05	5.53939e-32	2.32076e-31	0.00010051
ENSG00000100373.9	9762	1.03139	2172.26	341.315	2.35142e-34	22-45280564-C-G	-4418	269	370	0.412027	1	1.11991e-37	-0.608719	0.0423254	9.999e-05	5.64407e-32	2.3627e-31	6.13464e-05
ENSG00000169660.15	7193	1.02122	875.397	330.88	3.0178e-34	17-82419530-T-C	1212	284	356	0.395556	1	1.08831e-38	0.264656	0.0180883	9.999e-05	5.87705e-32	2.45825e-31	0.000148247
ENSG00000095002.13	7731	1.0526	1087.06	329.851	2.09371e-33	2-47403074-T-C	105	89	93	0.104027	1	7.57813e-38	0.461386	0.0319879	9.999e-05	6.13698e-32	2.56491e-31	0.000129362
ENSG00000246898.1	6139	1.03025	766.777	330.81	6.72112e-34	16-66408503-C-T	-21	200	229	0.254444	1	2.65409e-38	0.602046	0.0414173	9.999e-05	6.16848e-32	2.57599e-31	0.000173272
ENSG00000112763.15	7411	1.06091	383.142	306.531	1.05584e-32	6-26458297-C-G	393	204	236	0.262222	1	9.74224e-40	0.316589	0.0212641	9.999e-05	6.38022e-32	2.66227e-31	0.00037461
ENSG00000177409.11	5491	1.0315	730.753	333.075	7.97701e-34	7-93148429-G-A	60	27	28	0.0311111	1	5.7145e-38	-0.724399	0.0501175	9.999e-05	6.41689e-32	2.67542e-31	0.0001824
ENSG00000130396.20	10060	1.05492	1360.2	328.798	2.06286e-33	6-167706443-G-A	-120479	212	239	0.265556	1	5.70685e-38	0.706984	0.0489122	9.999e-05	6.527e-32	2.71915e-31	0.000103985
ENSG00000253239.1	7594	1.03096	1287.77	344.97	5.36789e-34	22-22024997-GC-G	-1331	83	98	0.108889	1	6.62591e-37	0.983771	0.0693244	9.999e-05	7.94498e-32	3.30722e-31	0.000103365
ENSG00000243244.5	8056	1.03812	874.04	323.398	1.28333e-33	2-48584715-C-T	54544	246	294	0.327009	1	8.14207e-39	0.788603	0.0537843	9.999e-05	7.96011e-32	3.31086e-31	0.000155114
ENSG00000165929.12	8261	1.03526	1381.3	341.694	6.78464e-34	14-91863711-C-A	-3825	129	149	0.165556	1	3.93845e-37	-0.245894	0.0172596	9.999e-05	8.05806e-32	3.34892e-31	9.74401e-05
ENSG00000170340.10	5245	1.03604	611.364	327.656	1.6372e-33	2-62303845-T-C	107732	215	251	0.27951	1	3.27146e-38	-0.284146	0.0195777	9.999e-05	8.17566e-32	3.39507e-31	0.000220572
ENSG00000226824.6	8128	1.04571	357.612	317.209	5.39218e-33	7-66666129-G-A	11591	318	420	0.467706	1	8.40315e-39	0.766203	0.0522686	9.999e-05	8.28354e-32	3.43437e-31	0.000386428
ENSG00000134571.10	4675	1.05373	218.985	305.866	1.48586e-32	11-47360875-A-T	8173	220	264	0.293527	1	1.22506e-39	-0.383015	0.0257678	9.999e-05	8.27805e-32	3.43437e-31	0.000643743
ENSG00000079459.12	8270	1.05054	913.774	317.254	2.96767e-33	8-11820396-A-C	24823	140	166	0.184444	1	4.19415e-39	-0.448553	0.0304453	9.999e-05	8.49975e-32	3.52119e-31	0.0001531
ENSG00000135679.22	7918	1.03399	1101.25	332.993	8.67199e-34	12-68781616-T-A	-26560	143	159	0.176667	1	6.1525e-38	-0.417833	0.0289236	9.999e-05	8.97997e-32	3.71717e-31	0.000121817
ENSG00000233791.5	6689	1.05267	1078.14	331.064	3.10562e-33	1-203304849-C-T	-460	18	19	0.0211111	1	1.60898e-37	2.28602	0.159382	9.999e-05	9.17147e-32	3.79341e-31	0.000130454
ENSG00000166881.9	4925	1.05307	578.587	326.354	6.2083e-33	12-57078761-C-T	-9302	17	18	0.0200445	1	1.08508e-37	0.967976	0.0672893	9.999e-05	9.60789e-32	3.97075e-31	0.000243313
ENSG00000179528.15	6567	1.03392	961.227	333.772	1.07422e-33	2-74498677-C-T	-2937	130	147	0.163333	1	9.51271e-38	0.988985	0.0686824	9.999e-05	9.78104e-32	4.03909e-31	0.000139537
ENSG00000100106.19	7321	1.02856	1316.3	337.348	5.48731e-34	22-37762702-A-G	65698	187	223	0.247778	1	1.08592e-37	-0.279827	0.0194525	9.999e-05	9.83164e-32	4.05676e-31	0.000100498
ENSG00000004777.18	7240	1.01739	1167.2	339.518	2.88212e-34	19-35775920-A-G	1388	312	447	0.496667	1	9.04712e-38	0.333528	0.023154	9.999e-05	9.85492e-32	4.06313e-31	0.000110074
ENSG00000118495.18	7081	1.01783	918.061	329.66	3.79154e-34	6-144064640-C-T	41	26	28	0.0311804	1	1.02978e-38	0.822202	0.0561718	9.999e-05	9.89347e-32	4.07578e-31	0.000140104
ENSG00000116685.15	7946	1.03133	1191.84	333.828	7.50794e-34	1-11986277-C-G	59849	271	337	0.375	1	6.44582e-38	0.178039	0.0123287	9.999e-05	1.00994e-31	4.1573e-31	0.000111792
ENSG00000169062.14	4289	1.05223	508.645	323.574	7.12921e-33	13-114273404-A-G	-8180	170	193	0.214444	1	6.24676e-38	0.483427	0.033468	9.999e-05	1.02781e-31	4.22752e-31	0.000276184
ENSG00000212694.8	7446	1.0477	802.725	327.548	3.47923e-33	12-121796183-T-A	-7723	180	214	0.237778	1	7.55557e-38	-0.294499	0.0204172	9.999e-05	1.06464e-31	4.37554e-31	0.000173042
ENSG00000149089.12	8240	1.01086	1202.95	339.604	1.92891e-34	11-34900891-A-G	-15608	155	173	0.19265	1	5.92447e-38	-0.503812	0.0348655	9.999e-05	1.07392e-31	4.41019e-31	0.000104967
ENSG00000105048.16	10111	1.03936	2190.99	339.284	7.77623e-34	19-55159722-TG-T	10368	201	252	0.28	1	2.56483e-37	0.720928	0.0504395	9.999e-05	1.12786e-31	4.62803e-31	6.20785e-05
ENSG00000198818.9	10111	1.03687	1468.33	333.063	1.03333e-33	6-166337928-C-T	-4663	170	199	0.221111	1	7.62986e-38	-0.358892	0.0248833	9.999e-05	1.18765e-31	4.86954e-31	9.20422e-05
ENSG00000163931.15	6430	1.05057	686.294	321.793	5.54909e-33	3-53252916-C-T	-3115	132	137	0.152561	1	2.93708e-38	-0.241113	0.0165996	9.999e-05	1.21158e-31	4.96372e-31	0.000203857
ENSG00000161912.17	8184	1.02595	1344.46	339.439	5.60611e-34	6-41120404-T-C	19382	82	85	0.0946548	1	1.85365e-37	0.918728	0.064122	9.999e-05	1.2321e-31	5.04378e-31	9.77295e-05
ENSG00000122642.10	8329	1.05924	761.92	323.016	8.97725e-33	7-32955719-G-A	-1685	145	163	0.181111	1	7.07142e-38	-0.531821	0.0368522	9.999e-05	1.24767e-31	5.10351e-31	0.000187624
ENSG00000122085.16	9497	1.05242	1206.96	327.612	3.70621e-33	2-241108335-A-G	6003	231	303	0.336667	1	8.25622e-38	-0.372737	0.0258583	9.999e-05	1.26548e-31	5.17229e-31	0.000116459
ENSG00000142599.17	7155	1.0494	1087.14	328.146	3.5794e-33	1-8443319-C-A	-374324	299	376	0.418527	1	9.08379e-38	-0.176776	0.0122724	9.999e-05	1.34185e-31	5.48011e-31	0.000128323
ENSG00000179855.5	9267	1.03065	2261.52	345.843	5.14625e-34	19-3585521-G-A	-32	71	75	0.0837054	1	7.76886e-37	-0.820767	0.0579078	9.999e-05	1.38896e-31	5.66802e-31	5.88131e-05
ENSG00000167644.11	7054	1.0463	728.803	324.799	4.55332e-33	19-38304255-T-C	94	185	212	0.237136	1	5.09556e-38	-0.656381	0.0453731	9.999e-05	1.40346e-31	5.72271e-31	0.000189921
ENSG00000106610.14	9768	1.03092	674.327	323.736	1.80287e-33	7-67316811-T-C	10824	237	291	0.324053	1	1.32116e-38	-0.638871	0.0437264	9.999e-05	1.42606e-31	5.81028e-31	0.000197364
ENSG00000255050.1	7546	1.03388	970.967	328.176	1.53962e-33	8-143578341-C-CG	4851	143	161	0.178889	1	3.48421e-38	-0.738783	0.050926	9.999e-05	1.43846e-31	5.85619e-31	0.000138121
ENSG00000161618.9	8182	1.04794	1392.5	337.609	2.93019e-33	19-49451759-G-T	-1410	227	265	0.294444	1	7.47282e-37	0.253216	0.01786	9.999e-05	1.55839e-31	6.3395e-31	9.98169e-05
ENSG00000213995.11	9905	1.02061	1874.25	342.291	3.95627e-34	13-110615359-A-AC	-6857	196	238	0.264509	1	2.5117e-37	-0.434818	0.0304172	9.999e-05	1.75905e-31	7.15017e-31	6.91341e-05
ENSG00000268240.1	10678	1.05292	582.41	317.528	1.13136e-32	19-21586181-A-G	-8447	221	265	0.295195	1	2.20079e-38	-0.708934	0.0487035	9.999e-05	1.83844e-31	7.46699e-31	0.000241627
ENSG00000185561.9	9159	1.04432	1859.87	338.691	2.08346e-33	17-1717440-A-G	7002	233	274	0.304444	1	6.6309e-37	0.83169	0.0586079	9.999e-05	1.88962e-31	7.66889e-31	7.40562e-05
ENSG00000242550.5	9080	1.02664	1139.89	336.258	1.08043e-33	18-63908872-C-T	912	214	253	0.281111	1	1.76964e-37	0.54122	0.037761	9.999e-05	1.94429e-31	7.87842e-31	0.000115473
ENSG00000128383.12	6407	1.04661	878.599	327.818	5.25949e-33	22-38962032-A-C	9291	72	82	0.0911111	1	1.29952e-37	-0.44686	0.0311055	9.999e-05	1.94348e-31	7.87842e-31	0.000157666
ENSG00000204160.11	5201	1.03996	604.829	326.47	5.01882e-33	1-26767665-A-G	-59045	109	116	0.129464	1	8.74909e-38	0.178745	0.0124057	9.999e-05	1.9733e-31	7.98974e-31	0.000225198
ENSG00000130702.15	9796	1.04679	1944.76	340.005	2.55314e-33	20-62339136-C-G	-28176	168	205	0.227778	1	1.13571e-36	-0.543147	0.0384318	9.999e-05	2.07033e-31	8.37605e-31	7.12659e-05
ENSG00000231074.8	22804	1.06293	476.601	294.4	3.02528e-32	6-30295353-A-G	-31797	257	311	0.346325	1	1.00818e-40	0.496862	0.0328415	9.999e-05	2.14773e-31	8.68241e-31	0.00030266
ENSG00000143771.11	7439	1.03169	611.111	325.213	3.26865e-33	1-224366802-T-TA	9952	209	259	0.288591	1	3.86575e-38	-0.395003	0.0272494	9.999e-05	2.25622e-31	9.1139e-31	0.000218212
ENSG00000250510.7	7928	1.04	1223.2	332.069	2.90769e-33	12-6784998-C-G	-36547	222	262	0.291111	1	1.91709e-37	0.530674	0.0370474	9.999e-05	2.32047e-31	9.36615e-31	0.000111372
ENSG00000249695.6	4702	1.03586	774.803	332.187	3.74691e-33	12-139036-C-G	-10133	274	344	0.382222	1	2.62988e-37	0.726843	0.0508629	9.999e-05	2.49421e-31	1.00596e-30	0.00017397
ENSG00000227827.3	6372	1.0135	998.426	334.103	6.47113e-34	16-16204431-G-T	-151793	126	135	0.150334	1	5.84149e-38	1.09467	0.0757474	9.999e-05	2.51249e-31	1.01255e-30	0.000127362
ENSG00000176945.16	9230	1.05827	1297	326.683	1.13636e-32	3-195750217-A-G	29335	133	148	0.164811	1	2.36427e-37	0.927627	0.0648615	9.999e-05	3.00079e-31	1.20839e-30	0.000109963
ENSG00000174780.15	9066	1.03932	1149.76	331.587	3.81963e-33	4-56463770-T-C	-3145	149	176	0.196429	1	2.31721e-37	-0.264314	0.0184786	9.999e-05	3.02556e-31	1.21734e-30	0.000118281
ENSG00000260528.4	4738	1.06943	430.012	309.591	6.94051e-32	16-90077897-G-C	-24374	317	432	0.481069	1	2.27633e-38	-0.505185	0.0347146	9.999e-05	3.02771e-31	1.21734e-30	0.000340813
ENSG00000151640.12	9366	1.06064	1588.29	335.208	1.11908e-32	10-132189263-G-A	2363	262	353	0.392222	1	1.8788e-36	-0.729991	0.0518516	9.999e-05	3.12432e-31	1.25521e-30	9.0324e-05
ENSG00000136104.19	6258	1.02701	849.349	331.608	2.67396e-33	13-50965562-T-C	55884	29	29	0.032294	1	1.55467e-37	-0.946227	0.0659544	9.999e-05	3.55314e-31	1.42639e-30	0.000155119
ENSG00000152642.10	8933	1.00405	1518.84	343.857	3.2794e-34	3-32153449-T-C	47760	257	324	0.36	1	2.97392e-37	-0.469828	0.032908	9.999e-05	3.748e-31	1.50345e-30	8.16336e-05
ENSG00000214941.7	7214	1.08889	945.162	324.482	1.32401e-31	17-15980495-C-T	-13335	247	313	0.347778	1	2.3248e-36	-0.540011	0.03842	9.999e-05	3.97952e-31	1.59509e-30	0.000162481
ENSG00000181754.6	6614	1.02637	1053.38	334.718	2.37253e-33	1-109509517-A-G	-221	285	377	0.419643	1	2.92872e-37	-0.25177	0.0176326	9.999e-05	4.09606e-31	1.64053e-30	0.000124868
ENSG00000158555.14	6019	1.02845	813.31	332.332	3.59806e-33	11-75504376-A-C	-21527	215	250	0.277778	1	2.60399e-37	0.495379	0.034663	9.999e-05	4.17503e-31	1.67087e-30	0.000162601
ENSG00000256128.5	10148	1.03231	1679.55	337.986	2.33348e-33	12-126771307-A-G	-1104	99	107	0.119154	1	6.35049e-37	0.799245	0.0563031	9.999e-05	4.33422e-31	1.73324e-30	7.95317e-05
ENSG00000131626.16	7575	1.01659	1356.41	339.989	1.04559e-33	11-70272145-T-G	1445	305	415	0.461111	1	4.21758e-37	-0.305951	0.0214862	9.999e-05	4.5042e-31	1.79983e-30	9.45187e-05
ENSG00000262370.5	6988	1.04908	1087.03	329.624	1.12728e-32	16-3086918-T-C	-182	339	445	0.495526	1	4.87725e-37	0.464176	0.0326337	9.999e-05	4.57173e-31	1.82541e-30	0.00012823
ENSG00000126005.16	5000	1.03254	324.246	317.871	1.34012e-32	20-35276150-G-A	-1981	34	35	0.0389755	1	2.94476e-38	-0.828158	0.0570161	9.999e-05	4.74673e-31	1.89382e-30	0.000412123
ENSG00000093000.18	10021	1.0399	2071.22	338.029	3.42232e-33	22-45131934-C-T	-31907	224	259	0.287778	1	9.8206e-37	-0.277887	0.0196409	9.999e-05	4.78697e-31	1.90841e-30	6.57576e-05
ENSG00000167261.13	4867	1.05642	309.595	309.947	6.66051e-32	16-68005053-T-C	4467	51	55	0.0612472	1	2.38642e-38	0.531331	0.036524	9.999e-05	4.84325e-31	1.92936e-30	0.000458452
ENSG00000189269.12	8404	1.03439	1263.16	337.586	3.99905e-33	22-23649233-C-T	16912	319	424	0.472098	1	1.05052e-36	-0.870397	0.0615506	9.999e-05	4.89306e-31	1.94771e-30	0.000106312
ENSG00000241755.1	4163	1.03735	396.056	320.765	1.59157e-32	2-89031792-C-CG	21277	173	202	0.224944	1	7.7032e-38	-0.564887	0.0391684	9.999e-05	5.03292e-31	2.00185e-30	0.000341603
ENSG00000196268.11	10932	1.05599	530.063	314.304	3.93881e-32	19-21587341-C-A	190222	227	278	0.309577	1	4.10722e-38	-0.325195	0.0224437	9.999e-05	5.04917e-31	2.00677e-30	0.000267519
ENSG00000152359.14	7693	1.04913	856.158	330.207	1.75447e-32	5-75703067-C-T	-14414	127	139	0.154788	1	9.31526e-37	0.668897	0.0472581	9.999e-05	5.63951e-31	2.23968e-30	0.000162827
ENSG00000106605.10	6815	1.04722	802.789	329.535	1.77603e-32	7-43756501-G-A	-2179	225	276	0.306667	1	8.01154e-37	-0.296418	0.0209181	9.999e-05	6.06569e-31	2.40709e-30	0.00017282
ENSG00000132842.13	7682	1.06667	930.633	327.907	5.19518e-32	5-78044022-G-A	-250733	138	152	0.168889	1	1.83359e-36	-0.436481	0.0309977	9.999e-05	6.07701e-31	2.40974e-30	0.000156445
ENSG00000167711.13	9130	1.0473	1800.87	336.398	7.99245e-33	17-1734897-G-A	-7939	174	195	0.216667	1	1.71261e-36	0.705238	0.0500578	9.999e-05	6.09515e-31	2.41509e-30	7.70593e-05
ENSG00000104427.11	7341	1.02819	531.41	322.782	8.02127e-33	8-78659987-C-A	-6060	222	266	0.295556	1	5.83893e-38	-0.523045	0.0361926	9.999e-05	6.26025e-31	2.47861e-30	0.000248671
ENSG00000028528.14	6609	1.04702	555.581	319.52	2.62186e-32	15-64140399-G-A	46276	217	259	0.287778	1	1.00136e-37	0.384071	0.0266829	9.999e-05	6.28647e-31	2.4871e-30	0.00024958
ENSG00000108592.16	4883	1.04476	550.329	327.933	2.34332e-32	17-63867136-C-CT	37124	233	283	0.314732	1	7.41083e-37	-0.267043	0.018834	9.999e-05	6.43886e-31	2.54544e-30	0.000250528
ENSG00000204138.12	5414	1.02952	570.633	326.594	9.18276e-33	1-28367096-G-A	-2486	267	323	0.359865	1	1.80913e-37	-0.425592	0.0296985	9.999e-05	7.07046e-31	2.793e-30	0.000232383
ENSG00000108786.10	5131	1.05156	594.443	327.46	3.76538e-32	17-42551990-C-G	2776	273	349	0.388641	1	1.136e-36	0.589355	0.0417014	9.999e-05	7.29215e-31	2.87838e-30	0.000235935
ENSG00000198794.11	4823	1.04504	585.707	327.277	2.5391e-32	15-74995405-C-T	37940	20	21	0.0233333	1	6.90717e-37	1.8173	0.128102	9.999e-05	7.33464e-31	2.89295e-30	0.000235564
ENSG00000211946.3	7306	1.0357	725.872	330.695	1.14208e-32	14-106069250-C-T	-142203	254	320	0.356347	1	6.44303e-37	-0.510675	0.0359786	9.999e-05	7.47484e-31	2.94601e-30	0.00018562
ENSG00000170540.14	6049	1.0382	852.439	334.109	1.21258e-32	16-18803199-G-T	1521	237	280	0.311937	1	1.57986e-36	-0.369908	0.0262399	9.999e-05	7.94096e-31	3.12734e-30	0.000159077
ENSG00000171109.18	6924	1.04422	744.584	325.303	2.14738e-32	3-179348516-T-C	824	26	27	0.03	1	3.47999e-37	0.826668	0.0579706	9.999e-05	8.35763e-31	3.28894e-30	0.000184922
ENSG00000133943.20	7731	1.03059	1171.54	338.586	5.68998e-33	14-91110548-A-G	49911	37	37	0.0412027	1	1.97182e-36	-0.76553	0.0543961	9.999e-05	8.42893e-31	3.31448e-30	0.000113509
ENSG00000184221.12	6585	1.05449	1073.87	332.902	2.91923e-32	21-33067583-C-T	-2561	211	237	0.26392	1	3.18313e-36	0.410439	0.0292721	9.999e-05	8.56088e-31	3.36382e-30	0.000131571
ENSG00000261628.1	5668	1.03291	666.21	322.425	1.20482e-32	15-30850368-T-C	-49112	296	381	0.424276	1	8.55024e-38	0.64686	0.0448871	9.999e-05	8.72519e-31	3.42579e-30	0.000200798
ENSG00000079337.15	8301	1.04607	833.136	326.109	2.46889e-32	12-47633282-C-A	-137758	42	43	0.0495392	1	5.0014e-37	1.51198	0.106319	9.999e-05	9.61246e-31	3.7713e-30	0.000166044
ENSG00000181404.15	6228	1.0679	763.168	318.272	1.05931e-31	9-47303-A-G	22299	327	436	0.485459	1	3.75915e-37	0.705148	0.0494777	9.999e-05	9.70584e-31	3.80506e-30	0.000191343
ENSG00000103226.17	5850	1.04419	870.691	330.588	2.1205e-32	16-16202631-G-A	-29864	231	274	0.304688	1	1.26806e-36	-0.691692	0.0489836	9.999e-05	9.73404e-31	3.81324e-30	0.000158128
ENSG00000247903.1	8170	1.042	942.009	326.182	1.73957e-32	12-26971595-GATTT-G	9	77	79	0.0877778	1	3.40329e-37	-0.887614	0.0622341	9.999e-05	9.94094e-31	3.89135e-30	0.000145352
ENSG00000176014.12	8553	1.05088	1116.41	330.072	2.68642e-32	18-12311985-C-G	4316	149	176	0.195556	1	1.46376e-36	0.748951	0.0530967	9.999e-05	1.03791e-30	4.05982e-30	0.00012542
ENSG00000203666.12	9233	1.02642	1881.4	338.636	3.30744e-33	1-244965992-CA-C	-36129	237	301	0.334444	1	1.0929e-36	-0.593323	0.0419698	9.999e-05	1.04087e-30	4.06832e-30	6.99247e-05
ENSG00000240053.8	25885	1.09228	515.755	288.23	7.29945e-31	6-31670030-C-T	-137	255	312	0.346667	1	9.30904e-40	-0.333232	0.0223746	9.999e-05	1.06424e-30	4.15651e-30	0.000300114
ENSG00000151208.16	7220	1.02501	1188.29	338.872	4.9441e-33	10-77845657-A-G	-80869	183	209	0.24134	1	1.80538e-36	-0.598005	0.0424636	9.999e-05	1.07971e-30	4.21375e-30	0.000110301
ENSG00000127838.13	6606	1.06158	795.863	324.914	7.87274e-32	2-218322644-T-C	52252	319	436	0.484444	1	1.41713e-36	0.468211	0.0331855	9.999e-05	1.11805e-30	4.36013e-30	0.000180664
ENSG00000222037.5	10439	1.03073	1455.99	333.451	6.40705e-33	22-22906669-T-A	-12866	312	404	0.449541	1	6.56984e-37	-0.511734	0.0360586	9.999e-05	1.18038e-30	4.59974e-30	9.13684e-05
ENSG00000141295.13	6553	1.07581	491.235	311.09	3.24796e-31	17-47824874-C-A	-16459	106	112	0.124722	1	2.20486e-37	-0.5212	0.0364242	9.999e-05	1.20509e-30	4.69248e-30	0.000302988
ENSG00000243678.11	6947	1.03258	1100.62	334.969	9.82914e-33	17-51166443-A-T	1008	253	308	0.342984	1	1.5339e-36	0.258387	0.0183248	9.999e-05	1.21398e-30	4.72358e-30	0.000121447
ENSG00000212719.10	4345	1.02542	642.298	334.17	1.06124e-32	17-21536997-G-A	-14683	35	36	0.04	1	1.38002e-36	1.56579	0.110957	9.999e-05	1.22306e-30	4.75531e-30	0.000204271
ENSG00000133731.9	7298	1.06305	656.202	322.436	1.15413e-31	8-81663548-C-T	-23145	227	285	0.317372	1	1.19313e-36	-0.232804	0.0164788	9.999e-05	1.24209e-30	4.82571e-30	0.000219903
ENSG00000196126.11	22192	1.05429	649.438	305.45	6.91586e-32	6-32478682-G-A	-111166	258	301	0.334452	1	7.20719e-39	-0.375903	0.0256146	9.999e-05	1.26812e-30	4.92314e-30	0.000217431
ENSG00000076864.19	8074	1.05042	1017.99	328.397	3.58423e-32	1-21683167-G-A	13804	313	410	0.455556	1	1.35137e-36	0.656503	0.0465143	9.999e-05	1.31423e-30	5.09835e-30	0.000137389
ENSG00000125810.9	8471	1.07003	897.024	324.945	1.40074e-31	20-23126242-T-C	39902	67	69	0.0768374	1	2.78066e-36	-0.639559	0.0455652	9.999e-05	1.3547e-30	5.25139e-30	0.000163637
ENSG00000139350.11	8137	1.06792	1002.33	329.165	1.15099e-31	12-96918401-TAATATGAAA-T	11178	333	443	0.493289	1	6.17451e-36	-0.277386	0.0198845	9.999e-05	1.41766e-30	5.49137e-30	0.000145697
ENSG00000135919.12	8127	1.03066	952.116	333.579	1.19294e-32	2-224026123-C-A	-13196	308	409	0.454444	1	1.36524e-36	-0.537126	0.0380592	9.999e-05	1.4524e-30	5.62175e-30	0.000139694
ENSG00000184381.18	7011	1.03292	1146.27	337.676	1.20793e-32	22-38127239-C-G	-78451	324	432	0.48	1	3.6729e-36	0.33276	0.0237583	9.999e-05	1.53108e-30	5.92186e-30	0.000116713
ENSG00000240875.5	7269	1.01862	684.832	330.578	8.29103e-33	3-156816792-T-C	-270	305	395	0.438889	1	4.35096e-37	0.79487	0.0558348	9.999e-05	1.60792e-30	6.2144e-30	0.000188204
ENSG00000160200.17	9137	1.0285	1369.3	334.532	8.11073e-33	21-43052952-C-T	-23991	264	330	0.367188	1	1.11307e-36	0.694862	0.0491592	9.999e-05	1.64033e-30	6.33495e-30	9.65951e-05
ENSG00000183049.12	9814	1.0301	1805.46	338.974	7.12151e-33	10-12265895-C-T	-83587	168	196	0.217778	1	2.77165e-36	0.410917	0.029275	9.999e-05	1.71398e-30	6.61448e-30	7.35636e-05
ENSG00000167460.14	8707	1.05082	1140.6	330.663	4.33413e-32	19-16100820-A-G	33799	41	44	0.0488889	1	2.90996e-36	-0.812201	0.0578853	9.999e-05	1.76183e-30	6.79406e-30	0.000122742
ENSG00000254473.1	8251	1.04878	989.295	328.133	4.47945e-32	9-83712531-C-T	4213	215	247	0.275	1	1.63517e-36	0.819961	0.0581803	9.999e-05	1.79564e-30	6.91929e-30	0.000140792
ENSG00000213221.4	7826	1.03853	1556.26	338.382	1.50124e-32	9-136366099-C-T	2310	41	43	0.0477778	1	5.51945e-36	1.14742	0.0821817	9.999e-05	1.81159e-30	6.9756e-30	8.72114e-05
ENSG00000277999.1	3856	1.05761	487.868	324.008	1.58688e-31	16-29279979-C-T	7759	315	400	0.444444	1	2.55182e-36	-0.682276	0.0485765	9.999e-05	1.81331e-30	6.97704e-30	0.000291819
ENSG00000164733.20	8331	1.03113	1056.22	323.952	1.40489e-32	8-11862718-G-C	-6730	280	337	0.374444	1	1.51268e-37	-0.32097	0.0223679	9.999e-05	1.8543e-30	7.12946e-30	0.000126078
ENSG00000177683.13	7357	1.04633	913.362	333.717	4.36073e-32	7-108562279-TATTAA-T	-7174	239	277	0.308463	1	6.07485e-36	0.215885	0.0154738	9.999e-05	1.88633e-30	7.24724e-30	0.00015156
ENSG00000272183.1	6567	1.04642	963.946	333.678	4.16528e-32	2-74492783-G-T	-8934	130	148	0.164444	1	5.71553e-36	1.00424	0.0719459	9.999e-05	1.89173e-30	7.26262e-30	0.000143638
ENSG00000170464.9	4006	1.04054	598.85	336.437	4.93226e-32	5-139439612-C-T	-4879	231	288	0.32	1	1.31957e-35	0.567406	0.040916	9.999e-05	2.02401e-30	7.7647e-30	0.000227781
ENSG00000226816.2	7942	1.06458	793.72	321.011	1.67823e-31	7-23208417-A-G	2404	293	382	0.424444	1	1.29324e-36	0.719437	0.0509561	9.999e-05	2.05005e-30	7.85879e-30	0.000182494
ENSG00000196715.5	6786	1.0394	202.762	307.824	1.37552e-31	7-65985358-CT-C	112091	95	103	0.11573	1	3.2287e-38	0.753039	0.0518796	9.999e-05	2.05521e-30	7.87272e-30	0.000670616
ENSG00000172785.18	7158	1.0273	1010.28	328.684	1.27437e-32	9-185632-C-A	6485	301	396	0.441109	1	4.4445e-37	-0.512008	0.0359713	9.999e-05	2.06916e-30	7.92034e-30	0.000130512
ENSG00000197345.12	7256	1.04756	1027.37	330.205	4.67969e-32	11-68911166-C-T	7331	228	272	0.302895	1	2.84317e-36	-0.376467	0.0268259	9.999e-05	2.11826e-30	8.10229e-30	0.000135161
ENSG00000171444.17	9758	1.06095	737.697	315.131	1.5025e-31	5-113021705-AG-A	-467125	307	395	0.439866	1	2.52542e-37	-0.508644	0.035583	9.999e-05	2.13346e-30	8.15442e-30	0.000194606
ENSG00000136247.14	10266	1.01779	1222.21	328.468	5.82866e-33	7-6577616-C-G	182	242	296	0.328889	1	1.72162e-37	-0.461065	0.0321619	9.999e-05	2.14163e-30	8.17962e-30	0.000105232
ENSG00000230795.3	17607	1.04929	396.273	300.241	1.49469e-31	6-29947002-T-A	19824	70	71	0.0790646	1	4.27694e-39	1.45503	0.0987731	9.999e-05	2.35494e-30	8.9877e-30	0.000351884
ENSG00000166928.10	6698	1.04774	673.063	322.985	8.04962e-32	11-60394054-A-G	-1960	197	227	0.252222	1	8.99821e-37	-0.463335	0.0327264	9.999e-05	2.37317e-30	9.05061e-30	0.000206393
ENSG00000130770.17	5335	1.02487	570.147	328.788	2.22039e-32	1-28240564-C-T	4455	246	305	0.338926	1	8.60209e-37	-0.434669	0.0306911	9.999e-05	2.39446e-30	9.12512e-30	0.000229787
ENSG00000180185.11	8304	1.02014	1294.26	334.125	7.88878e-33	16-1840564-GAC-G	13369	134	144	0.167442	1	9.77891e-37	0.715059	0.0505382	9.999e-05	2.63852e-30	1.00478e-29	9.99893e-05
ENSG00000129055.12	7057	1.03585	986.079	331.665	2.89065e-32	3-134486229-G-T	-487	255	309	0.344098	1	2.3397e-36	-0.413879	0.0294476	9.999e-05	2.65878e-30	1.01175e-29	0.000136697
ENSG00000047579.19	7512	1.02637	1175.41	335.813	1.37593e-32	6-15662660-G-A	-398	165	202	0.224944	1	2.73503e-36	0.495914	0.0353267	9.999e-05	2.78421e-30	1.05871e-29	0.000111905
ENSG00000170430.9	9420	1.03809	1825.08	342.771	1.95942e-32	10-129467281-C-T	97	50	52	0.0577778	1	2.0331e-35	-0.932491	0.0674707	9.999e-05	2.90258e-30	1.10291e-29	7.42823e-05
ENSG00000088256.8	9605	1.02947	2022.62	338.99	1.06674e-32	19-3099031-A-G	4621	205	226	0.251116	1	4.3548e-36	0.609042	0.0435415	9.999e-05	3.04605e-30	1.15658e-29	6.55589e-05
ENSG00000116977.18	9624	1.062	1421.46	333.313	1.20585e-31	1-236531362-C-T	13362	72	75	0.0833333	1	1.73774e-35	-0.709937	0.0513045	9.999e-05	3.16752e-30	1.20182e-29	0.000101262
ENSG00000272501.1	18368	1.06843	485.583	295.326	5.29413e-31	6-31180115-T-C	-17922	284	351	0.390869	1	5.09024e-39	-0.35122	0.0238723	9.999e-05	3.2277e-30	1.22376e-29	0.000301088
ENSG00000131944.9	8786	1.03542	1315.98	335.641	2.61652e-32	19-32972339-A-G	130	231	275	0.306236	1	5.39186e-36	0.598868	0.0428849	9.999e-05	3.3267e-30	1.26037e-29	0.000102318
ENSG00000006534.15	6698	1.01964	742.144	330.716	1.74012e-32	11-68010288-C-A	1710	25	25	0.0278396	1	1.04517e-36	-0.565732	0.0400045	9.999e-05	3.46827e-30	1.31305e-29	0.000174138
ENSG00000145736.14	2700	1.03512	329.119	328.421	1.07164e-31	5-71014171-C-G	-53481	311	404	0.449657	1	4.75823e-36	0.786545	0.05627	9.999e-05	3.47934e-30	1.31628e-29	0.000408721
ENSG00000267702.1	8312	1.03419	1074.69	330.6	3.19627e-32	18-13486961-G-A	499	294	382	0.425056	1	2.02758e-36	0.552532	0.0392696	9.999e-05	3.60119e-30	1.36138e-29	0.000124891
ENSG00000133317.14	5705	1.01554	662.666	332.67	1.54758e-32	11-63507630-G-GAA	1546	267	344	0.383073	1	1.47042e-36	-0.377681	0.0267766	9.999e-05	3.61038e-30	1.36386e-29	0.000192926
ENSG00000183625.14	7810	1.0349	628.376	322.59	6.15178e-32	3-46247622-G-A	84018	217	258	0.287305	1	5.95904e-37	0.529624	0.0372915	9.999e-05	3.88197e-30	1.46539e-29	0.000213977
ENSG00000130731.15	7612	1.03881	1422.9	336.118	3.60273e-32	16-636337-G-A	-29	70	76	0.0846325	1	8.62426e-36	0.390527	0.0280678	9.999e-05	4.02331e-30	1.51764e-29	9.54521e-05
ENSG00000166471.10	7576	1.04078	585.478	317.402	1.00662e-31	11-9319352-T-C	4572	94	102	0.113333	1	2.82844e-37	-0.412475	0.0288799	9.999e-05	4.08851e-30	1.54112e-29	0.000233124
ENSG00000176476.8	4795	1.06001	632.845	326.937	3.14436e-31	16-28553948-GA-G	-27107	337	445	0.495526	1	1.14451e-35	0.271071	0.0195253	9.999e-05	4.21795e-30	1.58875e-29	0.000226316
ENSG00000173992.8	4714	1.04747	369.295	312.237	2.5059e-31	11-66581032-C-T	-12052	281	379	0.421111	1	2.18275e-37	0.302918	0.0211679	9.999e-05	4.23283e-30	1.5932e-29	0.000375865
ENSG00000118520.14	7671	1.04745	855.827	324.315	1.08277e-31	6-131577068-T-C	3924	109	117	0.13058	1	1.76728e-36	-0.555736	0.0394557	9.999e-05	4.24256e-30	1.5957e-29	0.000162205
ENSG00000055211.12	8715	1.03009	1305.22	338.116	2.44022e-32	6-149573347-A-AGAGGATCACTT	7053	305	415	0.462138	1	8.89942e-36	-0.376597	0.0270733	9.999e-05	4.36374e-30	1.64009e-29	0.000101756
ENSG00000139410.14	7598	1.04321	1152.75	336.951	6.47586e-32	12-113422357-A-G	120	77	87	0.096882	1	2.01432e-35	0.872084	0.0630953	9.999e-05	4.46203e-30	1.67582e-29	0.000119145
ENSG00000184428.12	7758	1.03315	1037.25	331.402	3.95353e-32	8-143338239-C-G	-21740	92	115	0.128062	1	3.13184e-36	0.774515	0.0552307	9.999e-05	4.6304e-30	1.7378e-29	0.000129054
ENSG00000023608.4	7790	1.05208	860.653	320.011	1.58642e-31	14-61799331-T-TAA	36974	23	23	0.0256125	1	9.41443e-37	1.33293	0.0941801	9.999e-05	4.72089e-30	1.77047e-29	0.000163179
ENSG00000121933.18	7800	1.06446	1054.49	331.564	2.77168e-31	1-111497300-C-T	-66662	324	436	0.485426	1	2.95923e-35	-0.456925	0.0331587	9.999e-05	4.76992e-30	1.78757e-29	0.000137326
ENSG00000130518.16	7593	1.05396	1373.86	336.859	1.16197e-31	19-18273734-C-T	-775	268	325	0.361111	1	3.78512e-35	0.497092	0.0361438	9.999e-05	4.93087e-30	1.84655e-29	0.000102706
ENSG00000224152.1	8126	1.05566	643.948	319.094	2.82247e-31	2-159574335-AAAAC-A	-40961	216	256	0.284444	1	1.47057e-36	0.409339	0.029021	9.999e-05	5.06851e-30	1.89536e-29	0.000220034
ENSG00000124613.8	6813	1.05388	288.241	306.077	5.65581e-31	6-27393229-G-A	18614	199	230	0.256125	1	1.13223e-37	-0.5848	0.0406656	9.999e-05	5.0677e-30	1.89536e-29	0.000489308
ENSG00000010278.12	7434	1.05111	1375.56	334.712	1.02282e-31	12-6134703-A-C	-65012	306	421	0.468539	1	2.00015e-35	0.563708	0.040782	9.999e-05	5.18823e-30	1.93873e-29	0.000101853
ENSG00000174788.9	10303	1.03822	2060.21	339.908	3.12102e-32	19-7634673-A-T	925	214	246	0.273942	1	1.76742e-35	-0.61539	0.0444778	9.999e-05	5.29106e-30	1.97574e-29	6.5827e-05
ENSG00000187116.13	10731	1.03412	2605.94	344.056	1.92145e-32	19-54317278-C-T	4139	51	57	0.0640449	1	2.66041e-35	-0.761651	0.0552262	9.999e-05	5.34045e-30	1.99274e-29	5.14986e-05
ENSG00000246263.2	7864	1.01566	1226.08	336.97	1.31609e-32	8-102239769-G-A	375	261	324	0.360802	1	3.42209e-36	0.253113	0.0180619	9.999e-05	5.67464e-30	2.11592e-29	0.000104311
ENSG00000105514.7	7064	1.04355	801.74	326.57	1.20469e-31	19-11321225-G-A	-18443	247	315	0.35	1	3.4755e-36	0.184716	0.0131827	9.999e-05	5.71002e-30	2.12758e-29	0.000171449
ENSG00000022556.15	9772	1.02597	2396.26	344.744	1.36982e-32	19-54963134-A-G	10004	316	414	0.461025	1	2.14732e-35	0.688382	0.0498295	9.999e-05	5.90979e-30	2.20044e-29	5.48371e-05
ENSG00000163521.15	6743	1.02462	909.013	334.038	3.87544e-32	2-219243701-C-T	-1753	150	156	0.173333	1	5.73864e-36	-0.942752	0.0675431	9.999e-05	6.94667e-30	2.58465e-29	0.000144041
ENSG00000179913.10	8089	1.03536	1456.82	338.723	4.81338e-32	19-17795098-G-A	270	217	261	0.290646	1	2.17643e-35	-0.726462	0.0525915	9.999e-05	6.97675e-30	2.59398e-29	9.24116e-05
ENSG00000102882.11	3798	1.04973	497.231	326.343	3.46832e-31	16-30130664-T-C	7158	316	410	0.455556	1	1.1112e-35	-0.157661	0.0113538	9.999e-05	7.02261e-30	2.60917e-29	0.000280765
ENSG00000204172.12	2495	1.04556	334.616	321.204	4.03823e-31	10-47425771-T-C	-97867	226	276	0.306667	1	3.79107e-36	-0.712642	0.0508934	9.999e-05	7.11678e-30	2.64226e-29	0.000412823
ENSG00000204991.10	6259	1.04978	615.455	313.99	2.84906e-31	16-89816740-A-AGGCCTTGCGTCGT	-1439	261	330	0.367483	1	4.02847e-37	0.726959	0.0510348	9.999e-05	7.12359e-30	2.6429e-29	0.000226868
ENSG00000100429.17	7641	1.05309	1228.11	329.777	1.80838e-31	22-50237219-C-A	-12640	163	198	0.22	1	1.19619e-35	0.468812	0.0337804	9.999e-05	7.38434e-30	2.73768e-29	0.000114646
ENSG00000136869.13	7728	1.04581	993.784	329.321	1.43889e-31	9-117700437-A-G	-3895	164	186	0.206667	1	8.26953e-36	-0.269048	0.0193306	9.999e-05	7.43209e-30	2.75341e-29	0.000139112
ENSG00000085760.14	8492	1.06479	694.817	313.28	6.66757e-31	2-55269225-G-C	-122	18	18	0.0200445	1	9.2814e-37	-1.54966	0.109482	9.999e-05	7.62989e-30	2.82467e-29	0.000208569
ENSG00000227603.1	7619	1.03501	699.495	324.474	1.10036e-31	9-93435814-T-C	-1307	179	208	0.231111	1	1.87292e-36	0.93601	0.0664836	9.999e-05	7.85951e-30	2.90761e-29	0.00019228
ENSG00000163823.3	7468	1.04623	567.88	317.566	2.78586e-31	3-46208452-GTTC-G	56	277	353	0.392222	1	9.83815e-37	0.433621	0.0306484	9.999e-05	8.04e-30	2.97226e-29	0.000243686
ENSG00000128951.13	6162	1.03628	757.393	332.102	1.18114e-31	15-48321982-C-A	-9082	99	104	0.115813	1	1.27785e-35	0.556963	0.0401528	9.999e-05	8.45771e-30	3.12445e-29	0.000178159
ENSG00000171798.17	6485	1.01477	1030.97	337.88	2.19943e-32	10-133177907-T-TGTG	17460	159	180	0.200893	1	7.50553e-36	0.726517	0.0521596	9.999e-05	8.50743e-30	3.14059e-29	0.000123756
ENSG00000262879.5	5427	1.03637	429.642	319.734	2.11508e-31	17-47015984-G-A	-84339	65	69	0.0768374	1	1.23069e-36	1.11659	0.0790555	9.999e-05	8.54663e-30	3.15281e-29	0.000314112
ENSG00000168229.3	8371	1.04293	947.471	326.425	1.45494e-31	14-52174311-G-A	-93402	238	296	0.329241	1	4.16941e-36	-0.382833	0.0273602	9.999e-05	8.6127e-30	3.17492e-29	0.000144855
ENSG00000113318.9	7367	1.01851	1100.59	335.362	2.66468e-32	5-80654962-A-G	-190	146	166	0.184855	1	5.1519e-36	0.594716	0.0425726	9.999e-05	8.62572e-30	3.17747e-29	0.000117078
ENSG00000219200.11	8271	1.0236	1748.02	342.699	2.40279e-32	17-7014384-C-T	1967	169	207	0.23	1	2.50157e-35	-0.191726	0.0138951	9.999e-05	8.89572e-30	3.2746e-29	7.47084e-05
ENSG00000204622.11	17809	1.0382	398.645	297.695	2.81254e-31	6-29955777-T-C	-50194	243	281	0.313063	1	4.54345e-39	-0.869723	0.0590662	9.999e-05	9.43301e-30	3.46832e-29	0.000340124
ENSG00000264745.1	6643	1.03812	965.903	331.394	1.15484e-31	18-24001745-T-C	-13594	276	380	0.422819	1	1.05402e-35	-0.663637	0.0477713	9.999e-05	9.43536e-30	3.46832e-29	0.000140362
ENSG00000211970.3	5883	1.05909	476.58	318.805	8.5022e-31	14-106633667-C-T	-5990	238	279	0.310268	1	5.01424e-36	-0.548206	0.039235	9.999e-05	9.4999e-30	3.48957e-29	0.000299829
ENSG00000111328.6	7107	1.05486	605.068	320.818	5.28531e-31	12-123359541-G-T	87207	96	102	0.113333	1	4.72148e-36	0.809395	0.0579012	9.999e-05	9.68133e-30	3.5537e-29	0.000233708
ENSG00000091640.7	9287	1.02823	1294.98	333.237	4.81445e-32	17-4962633-G-A	-5239	58	60	0.0666667	1	6.06277e-36	0.644998	0.0462303	9.999e-05	9.84721e-30	3.61204e-29	0.000102066
ENSG00000230869.1	5714	1.07007	583.596	322.842	1.42663e-30	10-46112282-CTCT-C	433590	268	343	0.381757	1	2.46376e-35	0.737022	0.0534081	9.999e-05	1.02194e-29	3.74592e-29	0.000251532
ENSG00000096433.10	18291	1.04235	1179	326.465	1.48392e-31	6-33686811-C-T	66446	289	387	0.43	1	4.30631e-36	-0.300022	0.0214472	9.999e-05	1.1469e-29	4.20098e-29	0.000116238
ENSG00000166527.7	9077	1.03696	1183.71	331.873	1.11817e-31	12-8513522-A-T	4047	151	172	0.191537	1	1.1377e-35	0.384788	0.0277152	9.999e-05	1.21489e-29	4.44603e-29	0.000114197
ENSG00000130167.13	7047	1.05035	842.463	327.955	3.58468e-31	19-11321225-G-A	25086	247	315	0.35	1	1.69583e-35	-0.501282	0.0362188	9.999e-05	1.21551e-29	4.44603e-29	0.000165981
ENSG00000143387.12	5130	1.04865	475.812	322.717	5.79191e-31	1-150817485-A-T	9162	305	394	0.438753	1	8.37019e-36	-0.585477	0.0420694	9.999e-05	1.23089e-29	4.49911e-29	0.000292606
ENSG00000115138.10	5628	1.07035	553.078	320.728	1.83013e-30	2-25161587-C-CGCCGCTGCT	-7316	86	96	0.106904	1	1.97825e-35	1.075	0.0777651	9.999e-05	1.23767e-29	4.52067e-29	0.000265588
ENSG00000183431.11	6940	1.03595	1184.03	338.613	1.09018e-31	1-37999643-G-A	8722	208	246	0.273942	1	5.25806e-35	0.542583	0.0395543	9.999e-05	1.26333e-29	4.61117e-29	0.000113872
ENSG00000137070.17	6199	1.05783	467.144	316.82	1.12732e-30	9-34649445-A-G	-1591	77	81	0.09	1	4.26773e-36	0.458728	0.0327901	9.999e-05	1.35771e-29	4.95218e-29	0.000304935
ENSG00000173621.8	5600	1.05694	513.477	320.385	9.81076e-31	11-66856029-C-CCT	-618	279	366	0.406667	1	8.76174e-36	-0.40578	0.0291677	9.999e-05	1.37104e-29	4.99726e-29	0.00027681
ENSG00000162714.12	10314	1.04446	1122.61	324.968	2.17198e-31	1-247324529-C-CT	-7317	302	402	0.447309	1	4.64334e-36	0.411203	0.0294122	9.999e-05	1.41615e-29	5.15806e-29	0.00012273
ENSG00000197894.10	7850	1.03352	640.724	325.713	2.01178e-31	4-99073457-C-T	-15344	74	76	0.0848214	1	5.0944e-36	0.456783	0.0326959	9.999e-05	1.47554e-29	5.37061e-29	0.000209114
ENSG00000106976.20	5612	1.03795	749.977	328.496	2.50915e-31	9-128202956-G-A	11301	52	53	0.0588889	1	1.28211e-35	1.28657	0.0927545	9.999e-05	1.64109e-29	5.96501e-29	0.000180693
ENSG00000119383.19	7415	1.03377	1181.54	335.49	1.22773e-31	9-129148526-A-T	37576	235	283	0.314444	1	2.93903e-35	-0.199335	0.0144649	9.999e-05	1.64114e-29	5.96501e-29	0.000113476
ENSG00000165898.13	6897	1.0344	866.132	333.459	1.7482e-31	14-74495530-G-A	1810	281	349	0.388641	1	2.73235e-35	0.489927	0.0355313	9.999e-05	1.64748e-29	5.98386e-29	0.000155044
ENSG00000274487.1	5105	1.03846	900.576	331.469	2.17425e-31	17-38255682-T-C	-1470	24	24	0.0266667	1	2.1981e-35	1.8746	0.13572	9.999e-05	1.6556e-29	6.00915e-29	0.000150674
ENSG00000268117.1	10852	1.02976	481.253	305.547	2.42694e-31	19-21731271-T-TAGGTAAA	11236	309	393	0.436667	1	3.46551e-38	0.671225	0.0462673	9.999e-05	1.70042e-29	6.16751e-29	0.000275706
ENSG00000163584.17	7081	1.03201	947.618	334.819	1.42997e-31	3-170867828-A-G	-2655	155	179	0.199332	1	2.9872e-35	0.433084	0.0314309	9.999e-05	1.71392e-29	6.2121e-29	0.000140845
ENSG00000148814.17	9181	1.02813	1515.01	338.088	7.94153e-32	10-132332580-C-T	426	99	108	0.120805	1	3.282e-35	0.890446	0.0646719	9.999e-05	1.94824e-29	7.05648e-29	8.72211e-05
ENSG00000054523.17	7193	1.02989	1061.58	329.949	1.26996e-31	1-10211630-C-G	825	141	168	0.187082	1	8.33065e-36	0.387385	0.0278345	9.999e-05	1.95423e-29	7.0683e-29	0.000125043
ENSG00000224373.3	5922	1.03653	508.827	325.058	4.00591e-31	14-106638017-G-A	10192	213	243	0.270694	1	9.62869e-36	0.368421	0.0265018	9.999e-05	1.95348e-29	7.0683e-29	0.000265349
ENSG00000130590.13	5672	1.04403	910.766	334.387	3.56065e-31	20-64014614-G-A	34606	173	192	0.213808	1	7.53381e-35	0.468595	0.0342584	9.999e-05	1.96001e-29	7.08428e-29	0.000151111
ENSG00000214765.8	8400	1.04476	850.859	327.398	4.17077e-31	7-45771741-C-A	2756	255	321	0.357461	1	1.76721e-35	-0.423421	0.0306031	9.999e-05	2.05549e-29	7.42419e-29	0.000162049
ENSG00000237927.1	8532	1.04779	922.212	328.281	4.70545e-31	6-159679084-A-T	89915	176	205	0.228285	1	2.50163e-35	0.60007	0.0434891	9.999e-05	2.092e-29	7.5508e-29	0.00015066
ENSG00000272555.1	6320	1.03991	882.387	331.176	3.12199e-31	2-218733318-A-T	-85372	332	438	0.487723	1	3.09322e-35	0.707878	0.0513882	9.999e-05	2.15035e-29	7.75602e-29	0.000154351
ENSG00000095321.16	7417	1.05885	1114.63	331.355	7.78623e-31	9-129148526-A-T	37337	235	283	0.314444	1	9.09097e-35	-0.325432	0.0238276	9.999e-05	2.16099e-29	7.78899e-29	0.000128136
ENSG00000054965.10	6004	1.05859	535.262	319.476	1.62725e-30	11-73396547-A-G	-201642	127	137	0.152222	1	1.27027e-35	0.447348	0.0322489	9.999e-05	2.20471e-29	7.94103e-29	0.000266634
ENSG00000133466.13	8360	1.02185	1596.09	343.249	5.80886e-32	22-37193388-C-T	-5997	163	185	0.206013	1	7.446e-35	0.636678	0.0465424	9.999e-05	2.24191e-29	8.06942e-29	8.14458e-05
ENSG00000171045.14	9435	1.02298	1406.07	337.644	7.1787e-32	8-142402242-T-C	-998	301	410	0.455556	1	2.64956e-35	0.445415	0.0322953	9.999e-05	2.27203e-29	8.17215e-29	9.2726e-05
ENSG00000123453.17	9490	1.03314	1840.27	340.478	1.10468e-31	9-133702706-TGGCAAAATCTC-T	-37249	200	236	0.262222	1	8.12535e-35	0.609235	0.0445672	9.999e-05	2.42163e-29	8.7042e-29	7.27416e-05
ENSG00000204237.4	8548	1.01373	1381.56	341.972	4.46842e-32	17-81663208-A-G	-3155	285	361	0.401786	1	4.19568e-35	-0.342606	0.0249314	9.999e-05	2.516e-29	9.03714e-29	9.20989e-05
ENSG00000092068.19	8052	1.03559	1492.93	338.372	1.88607e-31	14-23162163-G-A	-21511	63	66	0.0733333	1	9.152e-35	1.21995	0.089327	9.999e-05	2.89998e-29	1.04091e-28	9.02292e-05
ENSG00000159399.9	6996	1.04103	1024.9	332.976	3.99e-31	2-74876195-C-T	42207	120	133	0.148107	1	6.19707e-35	0.357559	0.0261001	9.999e-05	3.02105e-29	1.08362e-28	0.000133267
ENSG00000239697.10	7736	1.05407	1242.58	329.252	7.96119e-31	17-7547320-C-T	-1571	155	178	0.198218	1	5.7296e-35	0.404739	0.0295256	9.999e-05	3.34933e-29	1.20054e-28	0.000113587
ENSG00000196204.11	10979	1.04775	1623.58	327.946	4.27629e-31	7-4997357-G-A	23369	87	90	0.100446	1	2.07139e-35	-0.829483	0.0600263	9.999e-05	3.432e-29	1.22932e-28	8.55712e-05
ENSG00000169715.14	8041	1.03549	1183.17	330.151	2.88704e-31	16-56625613-C-G	138	306	404	0.449664	1	2.22612e-35	-0.610957	0.0442375	9.999e-05	3.56536e-29	1.27621e-28	0.00011382
ENSG00000213462.4	8437	1.06116	293.016	301.771	5.4964e-30	7-64989251-A-G	-17492	275	347	0.385556	1	5.87794e-37	0.423984	0.0298502	9.999e-05	3.60252e-29	1.28862e-28	0.00049009
ENSG00000283375.1	8040	1.02817	1023.19	330.727	2.26683e-31	11-43855148-C-T	-1256	277	333	0.370536	1	1.93618e-35	-0.67016	0.048471	9.999e-05	3.81527e-29	1.36379e-28	0.000129157
ENSG00000283440.1	7242	1.05458	1048.57	332.321	1.16054e-30	20-44671690-C-G	8192	314	421	0.46882	1	1.78197e-34	-0.551638	0.0406082	9.999e-05	4.03542e-29	1.44148e-28	0.000134773
ENSG00000279434.1	7896	1.04105	835.046	325.11	6.7218e-31	14-35185261-T-G	99226	124	141	0.156667	1	1.77355e-35	-0.745301	0.0538687	9.999e-05	4.19479e-29	1.49738e-28	0.000163573
ENSG00000006607.13	8038	1.03934	970.286	325.896	5.29879e-31	2-241398307-G-C	42064	150	160	0.178571	1	1.62656e-35	-0.563243	0.0406824	9.999e-05	4.26625e-29	1.52184e-28	0.000140165
ENSG00000249684.5	8043	1.07592	1224.97	332.387	3.61501e-30	5-177959659-ACT-A	8246	262	332	0.368889	1	6.53389e-34	-0.603066	0.0448633	9.999e-05	4.27231e-29	1.52296e-28	0.000121554
ENSG00000173852.14	7579	1.03215	774.312	330.517	4.3323e-31	7-34933178-A-G	-105093	310	409	0.455457	1	3.84776e-35	-0.359269	0.026126	9.999e-05	4.32806e-29	1.54177e-28	0.000172429
ENSG00000205726.14	6695	1.02082	1135.7	337.803	1.5946e-31	21-33657266-G-A	14866	277	349	0.387778	1	6.67762e-35	-0.54352	0.0396979	9.999e-05	4.74837e-29	1.69034e-28	0.00011415
ENSG00000204516.9	20238	1.07548	548.562	295.909	8.96123e-30	6-31494871-G-T	-10	18	18	0.0201342	1	2.18505e-37	-1.76516	0.12335	9.999e-05	4.91231e-29	1.7475e-28	0.000271115
ENSG00000108262.15	4089	1.05442	365.76	318.461	3.9992e-30	17-29584935-G-C	-9119	262	319	0.354988	1	2.85992e-35	-0.247861	0.0179823	9.999e-05	4.94754e-29	1.75882e-28	0.000386153
ENSG00000126215.13	8433	1.0457	1080.23	329.181	8.313e-31	14-103680084-C-T	-35420	201	230	0.255556	1	5.92062e-35	0.349236	0.0254833	9.999e-05	5.11041e-29	1.81548e-28	0.000127947
ENSG00000167077.12	6467	1.0505	438.162	309.167	2.84782e-30	22-41768656-T-C	69157	133	154	0.171111	1	1.84803e-36	0.476037	0.0338088	9.999e-05	5.34447e-29	1.89733e-28	0.00031922
ENSG00000077782.19	5175	1.03583	778.122	334.602	7.06984e-31	8-38469790-G-T	956	258	319	0.355234	1	1.70946e-34	0.693616	0.0510428	9.999e-05	5.71529e-29	2.02759e-28	0.000173214
ENSG00000054282.15	7193	1.05892	969.677	328.369	2.37591e-30	1-243257086-A-G	1052	250	291	0.324053	1	1.6288e-34	0.573389	0.0421789	9.999e-05	6.05031e-29	2.14497e-28	0.000147313
ENSG00000111817.16	7133	1.08743	394.299	305.324	3.01876e-29	6-116468269-A-G	214096	194	236	0.262222	1	1.23007e-35	-0.424908	0.0306235	9.999e-05	6.19582e-29	2.19506e-28	0.000388067
ENSG00000011007.12	6609	1.04389	854.653	327.796	1.14665e-30	1-23722991-T-TTA	-20164	250	296	0.329241	1	6.19089e-35	-0.424083	0.0309558	9.999e-05	6.27286e-29	2.22083e-28	0.000160975
ENSG00000110880.10	8280	1.05805	905.466	325.79	2.52095e-30	12-108737331-T-A	5735	179	218	0.242222	1	9.58107e-35	-0.252326	0.0184826	9.999e-05	6.32234e-29	2.23682e-28	0.000157419
ENSG00000258572.1	9955	1.03404	1821.74	338.201	3.00402e-31	14-95517638-G-A	1502	303	384	0.427455	1	1.47698e-34	-0.589578	0.0433357	9.999e-05	6.36674e-29	2.251e-28	7.36504e-05
ENSG00000182372.9	11043	1.05147	1938.11	334.336	8.61656e-31	8-1763992-AG-A	8214	256	308	0.342984	1	2.0107e-34	-0.402184	0.0296351	9.999e-05	6.83251e-29	2.41403e-28	7.23564e-05
ENSG00000181634.7	8368	1.04356	1068.67	329.865	9.97735e-31	9-114806486-A-G	360	190	227	0.252222	1	8.54462e-35	0.713733	0.0522325	9.999e-05	6.99412e-29	2.46945e-28	0.000128632
ENSG00000144455.13	9937	1.03735	1758.66	336.608	4.40673e-31	3-4362134-T-C	-105147	303	406	0.451111	1	1.5828e-34	-0.51988	0.038234	9.999e-05	7.40787e-29	2.61375e-28	7.69424e-05
ENSG00000242142.1	5874	1.04221	617.845	325.592	1.7849e-30	3-53077688-T-C	12597	318	437	0.485556	1	6.14138e-35	-0.734704	0.053626	9.999e-05	7.88339e-29	2.77964e-28	0.000221717
ENSG00000127377.8	7973	1.03159	1449.32	342.265	4.02933e-31	7-151438743-G-C	-2070	314	422	0.468889	1	5.01294e-34	0.752864	0.0558864	9.999e-05	7.94432e-29	2.79922e-28	9.1994e-05
ENSG00000123600.19	7800	1.03601	1023.38	333.57	7.64627e-31	2-171328849-C-T	-105260	173	192	0.213333	1	1.47777e-34	-0.476471	0.0350222	9.999e-05	8.14027e-29	2.86632e-28	0.000131767
ENSG00000266412.5	4399	1.04091	433.51	323.726	2.49684e-30	10-46080998-A-G	50284	332	443	0.492222	1	5.82992e-35	0.287425	0.0209705	9.999e-05	8.38528e-29	2.95059e-28	0.000314937
ENSG00000179632.9	6884	1.0463	909.929	327.131	1.79839e-30	8-144087969-C-T	-16530	49	51	0.0567929	1	8.88488e-35	-0.440716	0.0322626	9.999e-05	9.22323e-29	3.24324e-28	0.00015212
ENSG00000186496.10	6304	1.03038	733.946	329.203	8.94267e-31	18-35377319-C-T	-18	308	401	0.446548	1	6.46912e-35	0.553847	0.040442	9.999e-05	9.67667e-29	3.40038e-28	0.000181081
ENSG00000184840.11	6880	1.03939	1267.04	338.306	9.55119e-31	5-177596097-A-T	3939	278	346	0.385135	1	5.46504e-34	-0.239412	0.0177844	9.999e-05	1.03519e-28	3.63519e-28	0.000107354
ENSG00000078269.14	8489	1.05311	1024.01	328.667	3.00469e-30	6-158081495-C-T	99608	82	85	0.0944444	1	2.28155e-34	0.829809	0.0612071	9.999e-05	1.17468e-28	4.12223e-28	0.000137501
ENSG00000205846.3	9076	1.03975	1198.42	331.205	1.20214e-30	12-8467743-G-A	11817	182	215	0.239421	1	1.43772e-34	-0.607244	0.0446246	9.999e-05	1.21372e-28	4.25638e-28	0.000113602
ENSG00000173262.11	8568	1.03207	1276.98	335.889	7.34986e-31	12-7924992-T-G	33844	69	69	0.0773543	1	2.38547e-34	1.48286	0.109416	9.999e-05	1.25776e-28	4.40782e-28	0.000104538
ENSG00000138738.10	9075	1.04688	843.997	327.293	3.25963e-30	4-120770744-A-C	-152126	277	349	0.388393	1	1.82615e-34	-0.473555	0.0348671	9.999e-05	1.53236e-28	5.36654e-28	0.000164243
ENSG00000162366.7	6839	1.03522	867.627	330.759	1.6192e-30	1-47190144-A-G	-900	131	149	0.165556	1	1.82036e-34	-0.435597	0.0320715	9.999e-05	1.56744e-28	5.48568e-28	0.000155106
ENSG00000230006.7	4103	1.02619	455.33	331.012	1.89079e-30	2-88831873-G-A	66066	17	17	0.0188889	1	2.29995e-34	1.5685	0.115701	9.999e-05	1.66438e-28	5.82104e-28	0.000288714
ENSG00000181240.13	9724	1.00903	1937.31	342.502	1.53324e-31	19-6436180-C-T	2401	306	394	0.437778	1	1.8283e-34	0.717524	0.0528307	9.999e-05	1.66916e-28	5.8338e-28	6.48628e-05
ENSG00000142856.16	7401	1.06732	812.027	321.66	1.2124e-29	1-63498495-A-T	-30691	186	223	0.24833	1	2.25543e-34	0.388955	0.0286868	9.999e-05	1.69667e-28	5.92595e-28	0.000179574
ENSG00000141569.10	7935	1.05708	990.558	323.76	5.63079e-30	17-75896519-G-A	-484	56	59	0.0655556	1	1.51005e-34	-0.640928	0.0471185	9.999e-05	1.72563e-28	6.02307e-28	0.000143555
ENSG00000172247.3	5543	1.03505	244.867	313.685	6.59223e-30	11-47622339-T-A	27680	213	250	0.277778	1	1.6012e-35	-0.65162	0.0470599	9.999e-05	1.82906e-28	6.37979e-28	0.000549206
ENSG00000133106.14	7558	1.04405	921.387	331.335	3.04486e-30	13-42996934-T-G	4685	260	332	0.368889	1	4.2487e-34	0.332778	0.0246695	9.999e-05	1.86241e-28	6.49174e-28	0.000149377
ENSG00000103245.13	7868	1.04982	1431.13	334.844	2.76567e-30	16-733004-T-C	-8325	192	226	0.25167	1	8.34532e-34	0.326615	0.0243461	9.999e-05	1.87369e-28	6.52667e-28	9.75817e-05
ENSG00000229759.1	3238	1.01223	249.676	323.612	1.64912e-30	3-48257949-T-C	1363	268	341	0.378889	1	3.50583e-35	0.748571	0.0543961	9.999e-05	1.89392e-28	6.59271e-28	0.000507483
ENSG00000260565.6	7567	1.05317	1040.73	329.128	4.82537e-30	16-2661864-C-T	-11580	248	309	0.344098	1	4.35415e-34	-0.427225	0.0316774	9.999e-05	1.96045e-28	6.81972e-28	0.000135314
ENSG00000176871.8	7908	1.02058	1386.33	338.802	5.20156e-31	12-118063793-G-A	1363	291	381	0.423333	1	3.106e-34	-0.414364	0.0306399	9.999e-05	1.97489e-28	6.86536e-28	9.34569e-05
ENSG00000211669.2	10077	1.03909	1499.39	337.055	1.66241e-30	22-22810153-G-A	-1594	311	422	0.469933	1	7.689e-34	-0.53245	0.0396626	9.999e-05	2.235e-28	7.76437e-28	9.06487e-05
ENSG00000145780.7	9185	1.04603	881.961	327.487	4.36137e-30	5-115544270-C-G	-624	300	375	0.417226	1	2.66684e-34	-0.225312	0.01664	9.999e-05	2.29369e-28	7.96292e-28	0.000156835
ENSG00000023191.16	5847	1.04417	778.972	327.933	4.55732e-30	11-518808-T-C	11508	100	102	0.11435	1	3.10665e-34	-0.272626	0.0201591	9.999e-05	2.36315e-28	8.19858e-28	0.000176739
ENSG00000184227.7	7788	1.05815	656.458	315.831	1.36109e-29	14-73563814-T-A	26700	180	202	0.224944	1	6.4428e-35	-0.881661	0.0643769	9.999e-05	2.66189e-28	9.22882e-28	0.000217179
ENSG00000224660.1	8008	1.04573	1040.28	330.135	4.40017e-30	3-15253857-A-G	-327	184	226	0.251111	1	4.92392e-34	0.441563	0.0327732	9.999e-05	2.80212e-28	9.70854e-28	0.000132868
ENSG00000059378.12	6759	1.05118	942.718	327.654	6.77501e-30	7-140063845-G-A	124	42	47	0.0523385	1	4.59157e-34	-0.60535	0.0449042	9.999e-05	2.85043e-28	9.86931e-28	0.000148639
ENSG00000090661.11	9763	1.05125	1840	340.328	3.75357e-30	19-8207262-C-G	526	340	446	0.496652	1	3.85508e-33	-0.485491	0.0366481	9.999e-05	3.08144e-28	1.06621e-27	7.61718e-05
ENSG00000168405.15	9731	1.0329	985.831	330.294	2.45605e-30	6-25098037-G-A	-68518	240	306	0.34	1	2.62906e-34	0.402736	0.02974	9.999e-05	3.17896e-28	1.09921e-27	0.000135697
ENSG00000231770.5	9963	1.04996	1690.04	333.036	4.01012e-30	3-194585511-T-C	1500	231	277	0.308036	1	8.48926e-34	0.778284	0.0580219	9.999e-05	3.26646e-28	1.12872e-27	8.26633e-05
ENSG00000172780.16	6695	1.04425	567.969	320.766	9.42622e-30	3-129083219-A-G	-39582	54	58	0.064588	1	1.36131e-34	0.476661	0.0350131	9.999e-05	3.61161e-28	1.24715e-27	0.000242436
ENSG00000107521.18	6950	1.04443	717.13	322.772	7.90542e-30	10-98417112-C-T	-29835	270	357	0.396667	1	1.77714e-34	0.229814	0.0169171	9.999e-05	3.79241e-28	1.30871e-27	0.000192104
ENSG00000115677.16	8215	1.05146	982.501	324.173	9.11084e-30	2-241287639-T-C	-29422	325	446	0.495556	1	2.90453e-34	0.187686	0.0138708	9.999e-05	3.99701e-28	1.3784e-27	0.00014272
ENSG00000139055.6	6763	1.03871	816.027	330.414	5.26073e-30	12-14941036-T-TG	1954	272	343	0.381111	1	6.42477e-34	-0.513908	0.0382254	9.999e-05	4.0247e-28	1.38703e-27	0.00016639
ENSG00000107104.18	8690	1.04152	1377.6	330.547	3.7059e-30	9-518746-G-A	48455	312	425	0.473274	1	4.44519e-34	-0.647189	0.0479951	9.999e-05	4.05891e-28	1.39789e-27	9.92744e-05
ENSG00000246339.5	7131	1.02237	1160.03	338.594	1.43214e-30	8-28699904-A-C	-1415	51	55	0.0611111	1	9.1263e-34	1.57537	0.117515	9.999e-05	4.1428e-28	1.42583e-27	0.000112212
ENSG00000183762.12	5789	1.05786	450.543	312.152	3.01154e-29	22-29111483-G-A	38405	315	428	0.475556	1	6.79267e-35	-0.308643	0.0225459	9.999e-05	4.21587e-28	1.45002e-27	0.000316185
ENSG00000148925.10	7634	1.03685	982.972	335.212	4.11301e-30	11-13475136-G-A	11839	164	189	0.210468	1	1.41238e-33	-0.352581	0.0263952	9.999e-05	4.23903e-28	1.45702e-27	0.000137477
ENSG00000105948.13	7419	1.03562	1478.87	340.475	2.60913e-30	7-139129080-T-C	-4664	187	253	0.28125	1	2.66221e-33	-0.695233	0.0523199	9.999e-05	4.35338e-28	1.49533e-27	9.10944e-05
ENSG00000167914.11	5944	1.05832	751.116	331.448	1.93849e-29	17-39962215-A-C	8952	95	102	0.113333	1	3.55288e-33	1.16666	0.0880076	9.999e-05	4.41653e-28	1.51602e-27	0.000189895
ENSG00000280828.1	6414	1.05181	711.021	327.6	1.45526e-29	7-128533903-G-A	251	292	372	0.414062	1	1.09003e-33	0.316129	0.023616	9.999e-05	4.55576e-28	1.56278e-27	0.000197381
ENSG00000161980.5	4901	1.03309	839.109	330.105	4.1622e-30	16-53423-C-A	1778	172	203	0.225556	1	4.59053e-34	-0.599824	0.0444941	9.999e-05	4.58628e-28	1.57221e-27	0.000159501
ENSG00000064115.10	8136	1.03592	969.321	327.541	4.38794e-30	12-26971595-GATTT-G	-42839	77	79	0.0877778	1	2.71915e-34	0.872322	0.0644339	9.999e-05	4.72705e-28	1.61939e-27	0.000139085
ENSG00000116213.15	9979	1.04224	1924.32	340.274	3.31146e-30	1-3650061-AGCAGGCTG-A	-2700	282	368	0.408889	1	3.3184e-33	0.320224	0.0241426	9.999e-05	4.89553e-28	1.67601e-27	7.11998e-05
ENSG00000173200.12	7294	1.06771	751.362	325.254	3.63594e-29	3-122578922-T-A	1320	339	438	0.486667	1	1.84378e-33	0.22978	0.0172397	9.999e-05	4.92502e-28	1.68499e-27	0.00019426
ENSG00000272282.1	8261	1.04056	825.494	330.28	7.43494e-30	3-27713235-G-C	325	234	289	0.321111	1	9.23953e-34	0.410237	0.0306048	9.999e-05	5.21386e-28	1.78263e-27	0.000165259
ENSG00000147471.11	5429	1.03832	863.621	334.556	6.40119e-30	8-37778131-A-G	15538	117	132	0.146667	1	2.00916e-33	0.507628	0.0381129	9.999e-05	5.35903e-28	1.83106e-27	0.000157066
ENSG00000176473.13	7674	1.05061	1354.31	333.883	8.98995e-30	14-100339490-T-C	-41420	259	340	0.378619	1	2.54073e-33	0.454768	0.0342104	9.999e-05	5.81217e-28	1.98458e-27	0.000103321
ENSG00000211639.2	7530	1.0566	990.546	330.935	1.75679e-29	22-22162605-C-T	406	266	312	0.346667	1	2.83894e-33	-0.580597	0.0437162	9.999e-05	5.91449e-28	2.01819e-27	0.000143383
ENSG00000144026.11	1685	1.03442	175.851	322.762	2.75599e-29	2-95235517-A-G	70104	261	339	0.376667	1	7.58596e-34	0.519308	0.0386794	9.999e-05	5.93089e-28	2.02246e-27	0.000763418
ENSG00000141030.12	6420	1.02759	810.372	329.586	4.00526e-30	17-17261822-C-A	-19471	285	354	0.393333	1	3.90647e-34	0.46656	0.0345635	9.999e-05	5.962e-28	2.03173e-27	0.000162825
ENSG00000157107.13	6448	1.03634	812.862	330.837	6.7918e-30	5-72956648-A-G	667	331	437	0.485556	1	9.44257e-34	-0.214014	0.0159689	9.999e-05	6.03904e-28	2.05663e-27	0.000166029
ENSG00000198624.12	8020	1.03748	1024.09	330.895	5.78821e-30	5-151239432-C-T	15287	136	149	0.165924	1	7.97801e-34	-0.489626	0.0364836	9.999e-05	6.06386e-28	2.06373e-27	0.000132173
ENSG00000228049.7	5920	1.0345	586.771	324.22	8.49004e-30	7-102703520-A-G	31891	110	121	0.134744	1	2.70547e-34	1.06671	0.0787891	9.999e-05	6.07386e-28	2.06577e-27	0.000228911
ENSG00000100024.14	8261	1.03836	1351.87	335.591	4.70357e-30	22-24441333-T-C	-52774	335	449	0.498889	1	1.78333e-33	0.605805	0.0454394	9.999e-05	6.18288e-28	2.10148e-27	0.000100353
ENSG00000255398.2	6813	1.04108	558.171	323.746	1.53663e-29	12-122714389-C-T	-2503	323	426	0.474388	1	4.82446e-34	-0.381996	0.0283474	9.999e-05	7.15839e-28	2.43145e-27	0.000244715
ENSG00000268858.2	6155	1.03107	1056.71	339.495	4.57034e-30	20-63865308-G-C	1015	49	54	0.06	1	4.01198e-33	-1.07218	0.0809623	9.999e-05	7.24978e-28	2.46088e-27	0.000126003
ENSG00000160285.14	6326	1.05207	672.854	322.512	2.51037e-29	21-46194529-A-G	-34295	207	241	0.267778	1	6.42488e-34	-0.465073	0.0345929	9.999e-05	7.5121e-28	2.54825e-27	0.000208709
ENSG00000166938.12	7268	1.03394	947.315	329.822	6.25971e-30	15-66293569-C-A	352	49	50	0.0555556	1	6.85386e-34	0.967817	0.0720259	9.999e-05	7.52375e-28	2.55053e-27	0.000141594
ENSG00000230069.3	6880	1.04813	613.664	326.727	2.2194e-29	4-102753951-G-C	23230	312	392	0.436636	1	1.45408e-33	-0.606438	0.0454105	9.999e-05	7.58572e-28	2.56986e-27	0.000226592
ENSG00000211967.3	6030	1.04234	501.064	322.572	2.00092e-29	14-106608746-GAT-G	15399	216	258	0.287305	1	5.00185e-34	-0.466625	0.0346377	9.999e-05	7.80302e-28	2.64175e-27	0.000273476
ENSG00000099785.10	9498	1.05556	1463.94	331.214	1.51036e-29	19-8435935-T-G	22665	168	192	0.214286	1	2.54303e-33	0.231036	0.01738	9.999e-05	8.09999e-28	2.74051e-27	9.67727e-05
ENSG00000141564.13	8848	1.03466	1519.5	335.52	4.37536e-30	17-80691399-A-T	146580	193	243	0.270089	1	1.61909e-33	-0.33975	0.0254632	9.999e-05	8.10878e-28	2.74169e-27	8.84401e-05
ENSG00000198961.9	8878	1.03711	800.451	324.342	9.61845e-30	5-109382585-T-C	-27409	282	371	0.412222	1	3.21565e-34	-0.157595	0.0116565	9.999e-05	8.13541e-28	2.7489e-27	0.000168936
ENSG00000070669.16	7756	1.03913	946.581	331.238	9.67845e-30	7-97968401-C-CTT	95859	215	243	0.270693	1	1.54336e-33	-0.542801	0.0406652	9.999e-05	8.62259e-28	2.91162e-27	0.000143598
ENSG00000156253.6	7671	1.04281	680.124	323.007	1.67703e-29	21-29076476-G-A	57098	270	335	0.373051	1	4.5036e-34	0.547308	0.0405923	9.999e-05	8.67801e-28	2.92843e-27	0.000201725
ENSG00000251364.6	9996	1.04441	1371.57	330.306	9.29509e-30	11-7500409-C-G	-12106	334	450	0.5	1	1.19807e-33	-0.567532	0.0424296	9.999e-05	8.85365e-28	2.98576e-27	0.000100442
ENSG00000146409.10	8109	1.04181	911.525	325.67	1.20632e-29	6-132798677-G-A	124	47	48	0.0539326	1	5.67026e-34	-0.92767	0.0689316	9.999e-05	8.87264e-28	2.99022e-27	0.000150138
ENSG00000246548.3	9027	1.05032	1216.72	330.124	1.4772e-29	14-77076231-C-T	35167	219	265	0.294643	1	1.9489e-33	-0.450816	0.0338389	9.999e-05	8.90055e-28	2.99767e-27	0.000114922
ENSG00000042445.13	7219	1.05753	743.112	325.605	3.63982e-29	2-85328355-C-T	-26038	277	345	0.383333	1	1.99772e-33	-0.611711	0.0459253	9.999e-05	8.91704e-28	3.00128e-27	0.000191563
ENSG00000140374.15	4948	1.03564	392.793	319.728	2.00249e-29	15-76311338-G-C	-134	131	147	0.163333	1	2.57921e-34	0.486299	0.0359051	9.999e-05	9.09235e-28	3.0583e-27	0.000342934
ENSG00000243566.6	7160	1.03389	782.875	326.131	9.16107e-30	7-76515166-A-G	4738	267	319	0.354911	1	4.58815e-34	-0.579753	0.0430051	9.999e-05	9.18734e-28	3.08825e-27	0.000171309
ENSG00000100181.22	5641	1.06363	977.662	330.114	4.02766e-29	22-16758715-G-A	156828	308	412	0.458797	1	6.09049e-33	0.64835	0.0491286	9.999e-05	9.258e-28	3.10999e-27	0.000147815
ENSG00000261656.5	5982	1.04107	739.582	329.241	1.58146e-29	16-66551435-T-C	72304	49	54	0.06	1	1.73138e-33	1.23056	0.0922775	9.999e-05	9.88948e-28	3.31996e-27	0.000184694
ENSG00000135047.14	9126	1.05988	1223.69	331.427	2.84878e-29	9-87727760-C-T	2241	330	434	0.482222	1	5.47228e-33	-0.389828	0.0295128	9.999e-05	1.01487e-27	3.40477e-27	0.000117014
ENSG00000106992.17	5517	1.07832	672.758	323.538	1.46238e-28	9-127906678-A-G	28935	112	127	0.142058	1	6.29249e-33	-0.430027	0.0325941	9.999e-05	1.0449e-27	3.50327e-27	0.000222592
ENSG00000257949.6	8272	1.06869	1092.68	325.651	5.41178e-29	17-75997465-C-T	18101	185	214	0.237778	1	3.18947e-33	-0.466398	0.0351514	9.999e-05	1.06058e-27	3.55353e-27	0.000133905
ENSG00000187231.13	7362	1.06101	811.774	324.981	4.99947e-29	2-179233677-A-C	-31113	221	256	0.284444	1	2.50544e-33	0.379363	0.0285347	9.999e-05	1.11551e-27	3.73517e-27	0.000176876
ENSG00000174837.14	10234	1.01899	2127.87	345.017	1.73731e-30	19-6900944-T-C	13378	305	400	0.444444	1	4.4626e-33	0.405082	0.0306155	9.999e-05	1.15443e-27	3.86299e-27	6.06352e-05
ENSG00000175221.14	8155	1.0412	2053.99	338.231	7.58247e-30	19-874647-G-C	-18571	152	177	0.196667	1	5.37005e-33	0.26861	0.0203325	9.999e-05	1.32213e-27	4.42132e-27	6.65298e-05
ENSG00000249846.6	6983	1.04642	627.32	323.515	3.57156e-29	3-130129003-T-C	16453	307	411	0.457589	1	1.21815e-33	-0.632094	0.0472629	9.999e-05	1.41542e-27	4.73021e-27	0.000220706
ENSG00000103723.12	5065	1.04884	523.236	316.254	4.98403e-29	15-82715381-ATGT-A	5467	125	134	0.148889	1	3.3349e-34	0.970449	0.0718004	9.999e-05	1.43734e-27	4.80039e-27	0.000266215
ENSG00000106392.10	10669	1.06653	1401.56	324.672	5.11748e-29	7-7186427-C-G	29493	113	134	0.14922	1	2.40097e-33	-0.300385	0.0225862	9.999e-05	1.47922e-27	4.93707e-27	0.000103847
ENSG00000239672.7	6934	1.02548	1082.06	336.044	6.4318e-30	17-51153819-A-G	283	333	425	0.472222	1	2.79284e-33	0.409702	0.0308444	9.999e-05	1.48355e-27	4.94835e-27	0.000121279
ENSG00000118785.13	7643	1.04551	861.195	330.837	2.7364e-29	4-87975555-T-TG	-95	256	302	0.336303	1	4.59615e-33	-0.684986	0.051783	9.999e-05	1.57517e-27	5.25055e-27	0.000160407
ENSG00000148019.12	7038	1.03277	1000.95	330.691	1.14151e-29	9-78266855-C-T	30793	47	48	0.0533333	1	1.64876e-33	-0.623545	0.0467397	9.999e-05	1.59113e-27	5.30037e-27	0.000133603
ENSG00000169131.11	9382	1.02516	1676.3	338.849	4.52414e-30	5-178667483-A-G	-63219	152	171	0.190423	1	3.45497e-33	-0.441012	0.0332602	9.999e-05	1.65216e-27	5.49764e-27	7.82224e-05
ENSG00000006744.18	9860	1.05841	1688.68	332.941	3.01474e-29	17-12992667-G-C	-25520	296	395	0.438889	1	8.09899e-33	-0.233632	0.0177457	9.999e-05	1.65247e-27	5.49764e-27	8.44891e-05
ENSG00000157240.3	6174	1.05412	518.056	319.474	7.92484e-29	7-91326645-G-T	62281	122	131	0.145556	1	1.22467e-33	-0.576763	0.0431275	9.999e-05	1.69459e-27	5.63416e-27	0.000272452
ENSG00000132507.17	8096	1.04159	1687.77	342.399	1.26545e-29	17-7318388-G-T	11389	333	431	0.479955	1	2.26896e-32	-0.19067	0.0146088	9.999e-05	1.79466e-27	5.96303e-27	8.10453e-05
ENSG00000250490.1	9787	1.03642	1349.91	335.726	1.18402e-29	5-6371841-A-C	31957	293	388	0.431111	1	5.1609e-33	0.73251	0.0554292	9.999e-05	1.80866e-27	6.00572e-27	0.0001
ENSG00000255874.2	9189	1.02266	1629.65	338.149	4.42954e-30	13-110822378-A-G	-47873	136	147	0.163697	1	2.9042e-33	0.993406	0.0748128	9.999e-05	1.82731e-27	6.06376e-27	7.99385e-05
ENSG00000246582.2	8214	1.05345	1213.03	330.162	3.5167e-29	8-23226033-T-C	1432	295	416	0.462222	1	5.27403e-33	-0.5212	0.0394464	9.999e-05	1.83566e-27	6.08756e-27	0.000116176
ENSG00000227403.1	6067	1.05488	507.051	324.868	9.75337e-29	2-161244750-G-A	11	294	376	0.417778	1	5.29033e-33	-0.607491	0.0459784	9.999e-05	1.9719e-27	6.53102e-27	0.000278891
ENSG00000204248.10	23793	1.08907	1018.48	313.734	3.06837e-28	6-33183274-G-A	-9225	42	42	0.0466667	1	1.60891e-33	1.49907	0.112345	9.999e-05	1.97148e-27	6.53102e-27	0.000150851
ENSG00000177465.4	7756	1.02843	707.273	323.957	1.57184e-29	14-73592128-C-T	422	248	298	0.331111	1	5.19909e-34	0.693312	0.051481	9.999e-05	2.00815e-27	6.64683e-27	0.000186965
ENSG00000279447.1	8456	1.04222	910.472	328.338	2.79091e-29	20-23126242-T-C	53520	67	69	0.0768374	1	2.7105e-33	-0.800686	0.0602647	9.999e-05	2.07145e-27	6.852e-27	0.000150471
ENSG00000184983.9	7050	1.04645	577.809	317.126	5.79267e-29	22-42090076-G-A	-854	37	39	0.0433333	1	4.89677e-34	0.685253	0.0508578	9.999e-05	2.14981e-27	7.10667e-27	0.000239636
ENSG00000230847.4	2830	1.02894	351.508	331.807	3.51954e-29	5-71383799-G-A	290606	298	417	0.463333	1	7.55037e-33	0.722701	0.054861	9.999e-05	2.17449e-27	7.18366e-27	0.000376644
ENSG00000239665.8	10130	1.03395	1918.56	338.774	9.16641e-30	10-13641905-G-A	10762	312	403	0.447778	1	7.44154e-33	-0.402941	0.030584	9.999e-05	2.31407e-27	7.63993e-27	6.99184e-05
ENSG00000122378.13	9255	1.06589	846.023	323.097	1.27274e-28	10-80443927-G-A	36098	311	416	0.462222	1	4.85255e-33	-0.475908	0.0359936	9.999e-05	2.36757e-27	7.81157e-27	0.000171761
ENSG00000224203.2	7644	1.03766	1088.99	338.734	2.19219e-29	1-161524532-A-C	-13626	134	144	0.16	1	1.9411e-32	0.859406	0.0657592	9.999e-05	2.54593e-27	8.39471e-27	0.000124353
ENSG00000211816.2	8992	1.02503	1532.77	340.595	8.17631e-30	14-22265774-T-C	-6194	175	207	0.231544	1	9.63236e-33	-0.753161	0.0572902	9.999e-05	2.78568e-27	9.17941e-27	8.55189e-05
ENSG00000122783.16	8317	1.05165	820.719	326.093	7.31188e-29	7-135169463-T-C	-1332	332	433	0.482183	1	4.9788e-33	0.349143	0.0264118	9.999e-05	2.92261e-27	9.62453e-27	0.000170931
ENSG00000075275.16	8933	1.03047	1636.75	336.333	1.17481e-29	22-46364584-C-G	-172586	199	254	0.282366	1	5.82872e-33	0.473991	0.0359034	9.999e-05	3.12359e-27	1.02799e-26	8.12243e-05
ENSG00000156171.14	7813	1.01373	1096.97	335.369	6.57458e-30	1-111134230-A-G	-5986	242	293	0.326281	1	2.47209e-33	-0.321047	0.0241456	9.999e-05	3.13712e-27	1.03178e-26	0.000115992
ENSG00000170017.12	8387	1.03143	802.001	330.947	2.55799e-29	3-105505303-G-A	138394	300	387	0.43	1	4.36146e-33	0.348524	0.0263359	9.999e-05	3.15301e-27	1.03635e-26	0.000166169
ENSG00000203896.9	6846	1.03851	1128.6	334.741	2.74337e-29	20-63717108-C-T	-19175	210	244	0.271715	1	1.07178e-32	0.183639	0.0139813	9.999e-05	3.17143e-27	1.04175e-26	0.000120248
ENSG00000281831.1	17586	1.07839	354.643	290.925	7.83024e-28	6-29871652-G-A	-2131	315	398	0.443207	1	1.7099e-35	-0.755432	0.0545853	9.999e-05	3.18731e-27	1.0463e-26	0.000422259
ENSG00000165025.14	8461	1.04591	993.114	328.633	5.0218e-29	9-90797069-G-A	-4718	281	353	0.393096	1	5.66434e-33	-0.182154	0.0137943	9.999e-05	3.36926e-27	1.10533e-26	0.000139242
ENSG00000165716.10	6801	1.05266	1356.9	337.918	5.526e-29	9-136714590-C-T	2020	313	420	0.466667	1	4.57314e-32	-0.527431	0.0406528	9.999e-05	3.48188e-27	1.14155e-26	0.000103654
ENSG00000095485.16	6590	1.05376	806.329	325.904	1.0007e-28	10-100236603-C-T	-31077	223	263	0.292222	1	6.8552e-33	0.452968	0.0343575	9.999e-05	3.52841e-27	1.15608e-26	0.0001749
ENSG00000188785.11	8177	1.01912	1352.8	339.213	8.77516e-30	19-57391194-T-G	1344	76	81	0.0902005	1	7.7819e-33	0.422271	0.0320632	9.999e-05	3.75955e-27	1.23103e-26	9.54073e-05
ENSG00000261655.1	8138	1.06335	1311.72	332.403	1.1205e-28	8-141359162-C-T	3797	87	95	0.105556	1	3.18035e-32	-0.676082	0.0519491	9.999e-05	3.81954e-27	1.24988e-26	0.000110098
ENSG00000105287.12	7090	1.03846	1099.04	331.42	3.49444e-29	19-46713856-C-T	-3271	143	160	0.179775	1	6.88718e-33	-0.249537	0.018928	9.999e-05	3.97847e-27	1.30107e-26	0.000123467
ENSG00000126432.13	5153	1.03344	687.258	331.914	4.20191e-29	11-64321744-C-G	3656	90	97	0.107778	1	9.44431e-33	0.336029	0.0255563	9.999e-05	3.98212e-27	1.30144e-26	0.000194916
ENSG00000147955.16	6187	1.0542	487.778	321.01	2.21993e-28	9-34635340-T-G	-2469	33	34	0.0377778	1	5.81509e-33	-0.654271	0.0495581	9.999e-05	4.6901e-27	1.53186e-26	0.000289414
ENSG00000280604.1	7679	1.05044	908.24	327.129	9.71882e-29	21-45892886-G-A	-21410	318	424	0.471111	1	8.67789e-33	0.704069	0.0535091	9.999e-05	4.70312e-27	1.53515e-26	0.000153997
ENSG00000165055.15	6406	1.02857	674.473	328.172	3.857e-29	7-128501969-A-T	25240	279	353	0.393258	1	3.78393e-33	0.447804	0.033798	9.999e-05	4.77359e-27	1.55717e-26	0.000196129
ENSG00000125503.12	10100	1.03437	2138.16	337.766	1.70819e-29	19-55093093-GC-G	-24466	43	46	0.0512249	1	1.20018e-32	0.425171	0.0324011	9.999e-05	4.80759e-27	1.56728e-26	6.28046e-05
ENSG00000104324.15	6734	1.03897	992.687	332.617	4.95754e-29	8-97055049-TC-T	409822	107	124	0.137778	1	1.32466e-32	0.347975	0.0265402	9.999e-05	4.99445e-27	1.62717e-26	0.000136872
ENSG00000103051.18	5833	1.04203	383.566	313.919	1.55673e-28	16-70517087-T-C	-6478	103	146	0.162584	1	7.45987e-34	-0.588552	0.0438309	9.999e-05	5.10561e-27	1.66234e-26	0.000356945
ENSG00000110665.11	9115	1.05373	1724.95	336.945	6.78624e-29	11-2299812-ATGCACACACATCCACGTCTGCACACGCATCCACGCC-A	-3237	196	236	0.262222	1	4.69708e-32	-0.583506	0.0449852	9.999e-05	5.23065e-27	1.70198e-26	8.17567e-05
ENSG00000211662.2	9948	1.04544	1393.32	333.269	5.48373e-29	22-22713054-G-T	1365	269	336	0.373333	1	1.70615e-32	-0.373973	0.0285841	9.999e-05	5.40993e-27	1.75922e-26	9.91321e-05
ENSG00000136240.9	10389	1.05296	1257.36	326.498	9.3128e-29	7-6462736-T-C	-21506	235	280	0.311111	1	7.19242e-33	-0.424503	0.0322114	9.999e-05	5.47077e-27	1.77789e-26	0.000111943
ENSG00000129646.14	8589	1.03542	1349.25	333.079	3.2679e-29	17-76306868-T-C	-1130	93	107	0.119154	1	9.13823e-33	0.928977	0.0706326	9.999e-05	5.49026e-27	1.7831e-26	9.97937e-05
ENSG00000129422.14	13108	1.03485	1752.99	330.067	2.60167e-29	8-17801242-G-A	325	34	36	0.04	1	3.6656e-33	1.25321	0.0945613	9.999e-05	5.8801e-27	1.90852e-26	7.66983e-05
ENSG00000153551.13	8728	1.04748	1131.26	326.564	8.23951e-29	3-32392400-C-T	729	69	78	0.0870536	1	6.33877e-33	-0.553961	0.0419903	9.999e-05	5.91417e-27	1.91838e-26	0.000122725
ENSG00000111666.10	7676	1.06596	965.629	330.713	2.64435e-28	12-101697601-C-G	654	324	420	0.467195	1	5.88539e-32	-0.337493	0.0260692	9.999e-05	5.91867e-27	1.91864e-26	0.000150515
ENSG00000170412.16	8472	1.01902	1742.11	340.64	1.08863e-29	17-74443561-T-G	18710	40	41	0.0455556	1	1.33356e-32	1.61905	0.123492	9.999e-05	6.09696e-27	1.9752e-26	7.40678e-05
ENSG00000115523.16	7156	1.05275	768.015	326.529	1.68856e-28	2-85707376-C-A	13085	225	278	0.309577	1	1.43606e-32	0.431584	0.0329395	9.999e-05	6.16549e-27	1.99615e-26	0.000183164
ENSG00000104325.6	7148	1.04494	579.856	324.553	1.45941e-28	8-90005986-A-G	4581	41	41	0.0455556	1	7.86325e-33	-0.62601	0.0475373	9.999e-05	6.19865e-27	2.00563e-26	0.000237878
ENSG00000241527.1	5726	1.02582	928.44	334.595	3.09275e-29	22-19034306-A-G	-258	236	275	0.306054	1	1.18833e-32	-0.645239	0.0491677	9.999e-05	6.21894e-27	2.01095e-26	0.00014147
ENSG00000160310.17	4415	1.04448	376.998	316.445	2.22742e-28	21-46471612-A-C	-163555	261	303	0.337416	1	2.06294e-33	-0.554795	0.0416633	9.999e-05	6.31321e-27	2.04016e-26	0.000365428
ENSG00000229390.1	17632	1.0665	376.96	295.895	7.51305e-28	6-29972727-G-T	263	44	44	0.0488889	1	6.00725e-35	1.7428	0.127185	9.999e-05	6.41066e-27	2.07036e-26	0.000386002
ENSG00000185085.2	6792	1.05641	782.891	326.719	2.13022e-28	11-62645472-C-T	-7830	166	192	0.214765	1	1.95544e-32	0.309496	0.0236832	9.999e-05	6.50933e-27	2.10091e-26	0.000181328
ENSG00000247157.6	8762	1.03857	1178.74	334.25	5.31994e-29	12-10986084-C-T	-561946	322	447	0.496667	1	2.0312e-32	0.693998	0.0531231	9.999e-05	6.57733e-27	2.12154e-26	0.000115152
ENSG00000171729.13	9143	1.03896	1466.59	336.187	4.44718e-29	1-15143600-G-A	-8932	120	128	0.142539	1	2.50076e-32	0.866047	0.0664099	9.999e-05	6.69728e-27	2.15889e-26	9.26436e-05
ENSG00000167105.7	6369	1.04465	1344.36	340.797	7.158e-29	17-50282567-C-G	11161	186	210	0.233853	1	1.09931e-31	-0.626788	0.0486765	9.999e-05	7.20984e-27	2.32267e-26	0.000102537
ENSG00000099949.18	6074	1.05656	888.015	331.561	2.09729e-28	22-20982260-A-T	2798	291	377	0.419822	1	5.41087e-32	-0.254662	0.0196568	9.999e-05	7.25486e-27	2.33573e-26	0.000159921
ENSG00000096996.15	7813	1.03644	1453.74	339.115	4.22079e-29	19-18068862-T-C	-30082	116	132	0.146993	1	4.3446e-32	-0.414959	0.0319698	9.999e-05	7.28447e-27	2.3438e-26	9.28627e-05
ENSG00000167555.13	11168	1.02635	1901.42	338.165	1.88503e-29	19-52414373-A-G	16524	272	334	0.371652	1	1.45677e-32	-0.438273	0.0334541	9.999e-05	7.56865e-27	2.43373e-26	6.91757e-05
ENSG00000259291.2	8136	1.0404	1286.1	334.491	6.26751e-29	15-90075922-A-G	-6285	201	238	0.264444	1	2.57014e-32	0.585878	0.0449365	9.999e-05	7.6708e-27	2.46505e-26	0.000106034
ENSG00000107959.15	10459	1.07481	1465.15	328.33	3.71617e-28	10-3140852-T-TA	-31989	34	36	0.04	1	5.23472e-32	-0.883257	0.0681575	9.999e-05	8.06033e-27	2.58862e-26	0.000101356
ENSG00000149418.10	8124	1.03795	1390.32	335.537	5.36592e-29	11-130154541-A-G	-5021	64	67	0.0744444	1	2.69179e-32	-0.966813	0.0741831	9.999e-05	8.1658e-27	2.62087e-26	9.74756e-05
ENSG00000119862.12	6909	1.05277	881.946	331.628	1.94984e-28	2-64273881-G-T	-180088	74	82	0.091314	1	5.05285e-32	0.700622	0.0540479	9.999e-05	8.29015e-27	2.65914e-26	0.000159512
ENSG00000278600.1	8668	1.04048	1418.09	337.032	6.31654e-29	15-79904780-T-C	-17675	314	407	0.453229	1	4.41515e-32	0.23558	0.0181523	9.999e-05	8.5226e-27	2.73201e-26	9.61849e-05
ENSG00000198121.13	9053	1.05929	1018.83	323.272	2.49632e-28	9-111150273-A-G	111815	282	364	0.404444	1	1.10401e-32	-0.55224	0.042055	9.999e-05	8.62433e-27	2.76291e-26	0.000140337
ENSG00000273014.1	8628	1.03536	820.225	327.83	8.45354e-29	7-32678086-T-C	-80796	150	170	0.189732	1	8.62151e-33	0.834499	0.0634182	9.999e-05	8.80236e-27	2.8182e-26	0.000164128
ENSG00000255455.2	8613	1.0373	1723.31	340.243	4.87753e-29	11-130907991-G-A	37744	131	139	0.155134	1	6.4306e-32	0.692213	0.0535098	9.999e-05	9.59797e-27	3.07104e-26	7.85112e-05
ENSG00000069869.15	8228	1.04389	695.588	323.024	1.80609e-28	15-55993738-G-A	-8	138	163	0.181111	1	7.17166e-33	0.631824	0.0479418	9.999e-05	9.95239e-27	3.18247e-26	0.00019778
ENSG00000226067.6	1016	1.03307	149.641	326.977	5.00136e-28	1-120322433-T-C	-630006	404	402	0.447489	1	5.51367e-32	1.14717	0.088562	9.999e-05	1.08923e-26	3.48088e-26	0.000893935
ENSG00000133313.14	8497	1.03172	1590.21	339.603	4.51267e-29	18-74500567-G-A	4751	170	200	0.222222	1	5.17324e-32	-0.269777	0.0208155	9.999e-05	1.1279e-26	3.60223e-26	8.38723e-05
ENSG00000173226.16	7135	1.0469	492.754	323.686	3.50172e-28	3-121787189-T-TA	-47890	291	373	0.414989	1	1.79153e-32	-0.297765	0.0227687	9.999e-05	1.16606e-26	3.72181e-26	0.000281305
ENSG00000120093.11	6454	1.06688	707.608	321.561	7.2822e-28	17-48519332-A-AC	-70940	286	372	0.414254	1	2.63567e-32	0.587695	0.0450855	9.999e-05	1.188e-26	3.78952e-26	0.00020585
ENSG00000085982.13	8645	1.03459	1435.25	336.584	6.18443e-29	2-233555852-T-C	-10930	82	89	0.0993304	1	3.92774e-32	-0.788656	0.0607083	9.999e-05	1.18895e-26	3.79023e-26	9.36152e-05
ENSG00000070731.10	8711	1.01539	1780.22	345.156	1.6822e-29	17-76600423-G-A	13467	114	133	0.148107	1	5.44321e-32	-0.444443	0.0343074	9.999e-05	1.20387e-26	3.83542e-26	7.17915e-05
ENSG00000249626.1	5835	1.04276	901.005	331.626	1.60389e-28	3-197641129-C-G	6814	249	301	0.334821	1	4.04767e-32	-0.724215	0.0557621	9.999e-05	1.229e-26	3.91309e-26	0.000152259
ENSG00000198920.9	9078	1.04296	1898.11	340.803	7.89442e-29	17-6573370-A-G	-67387	231	278	0.309577	1	1.22616e-31	-0.537446	0.0417775	9.999e-05	1.262e-26	4.0157e-26	7.2315e-05
ENSG00000115486.11	7331	1.04419	789.166	330.085	2.08523e-28	2-85561052-T-A	-495	326	449	0.498889	1	3.93275e-32	-0.571778	0.0440142	9.999e-05	1.29678e-26	4.12382e-26	0.000174462
ENSG00000226806.1	6099	1.03953	410.419	314.328	3.13548e-28	2-135836190-G-T	15999	311	436	0.485523	1	1.89691e-33	-0.654735	0.0491344	9.999e-05	1.31239e-26	4.17092e-26	0.000331489
ENSG00000171314.8	6666	1.02375	1007.95	333.756	5.32686e-29	10-97430733-C-T	4573	62	66	0.0733333	1	1.83171e-32	-0.478515	0.0365966	9.999e-05	1.33415e-26	4.23747e-26	0.00012961
ENSG00000226232.8	5697	1.05745	445.715	317.347	7.86891e-28	16-70035449-C-T	39261	127	141	0.156667	1	1.13135e-32	0.742365	0.0565454	9.999e-05	1.34589e-26	4.27214e-26	0.00031929
ENSG00000280385.1	6627	1.06853	383.579	310.703	1.65078e-27	11-90218199-GA-G	24585	312	389	0.433258	1	6.01187e-33	0.336875	0.0255239	9.999e-05	1.34893e-26	4.27919e-26	0.000381227
ENSG00000102837.6	6356	1.06041	496.094	313.344	9.07589e-28	13-53028327-G-A	-432	211	242	0.269488	1	5.38896e-33	-0.533699	0.0403996	9.999e-05	1.48273e-26	4.70075e-26	0.000288977
ENSG00000136827.11	8429	1.05312	1438.33	335.033	2.18879e-28	9-129794757-C-T	-29377	294	384	0.426667	1	1.17113e-31	-0.361348	0.0280777	9.999e-05	1.53563e-26	4.8655e-26	9.78994e-05
ENSG00000223705.9	4778	1.04989	580.72	321.401	4.63372e-28	7-75429830-C-T	19508	211	244	0.271111	1	1.50023e-32	0.302326	0.0230828	9.999e-05	1.56559e-26	4.95737e-26	0.0002405
ENSG00000264364.2	5910	1.03207	1228.42	344.002	8.49746e-29	17-58087425-GGT-G	4010	260	334	0.371652	1	2.52615e-31	-0.290378	0.0227143	9.999e-05	1.62712e-26	5.14907e-26	0.00010867
ENSG00000166452.11	7748	1.06904	865.898	321.406	8.99374e-28	11-8982455-C-T	71316	326	428	0.475556	1	3.26037e-32	0.557273	0.0428291	9.999e-05	1.63543e-26	5.17221e-26	0.000169113
ENSG00000157191.19	7188	1.01504	883.68	334.499	4.50037e-29	1-16468674-C-CTG	28002	205	246	0.273333	1	1.77432e-32	0.338448	0.0258774	9.999e-05	1.63963e-26	5.17981e-26	0.000144486
ENSG00000263366.2	7394	1.02373	1055.01	335.535	6.21608e-29	22-22117329-C-A	-676	207	242	0.268889	1	3.17236e-32	0.652895	0.0501664	9.999e-05	1.63983e-26	5.17981e-26	0.000123821
ENSG00000174007.7	8401	1.01197	1326.55	333.981	2.54176e-29	3-196712253-C-G	-40	143	150	0.167785	1	8.35894e-33	0.351439	0.0267009	9.999e-05	1.662e-26	5.24664e-26	9.54717e-05
ENSG00000152969.17	10512	1.03785	2039.55	336.578	7.56396e-29	4-6177984-C-T	-22607	301	402	0.446667	1	4.91195e-32	-0.419131	0.0323251	9.999e-05	1.74572e-26	5.50757e-26	6.64315e-05
ENSG00000274180.1	4057	1.02336	672.725	338.12	1.03527e-28	17-21253548-C-T	138	184	210	0.234375	1	9.57942e-32	-0.270916	0.0210144	9.999e-05	1.78137e-26	5.61666e-26	0.000193991
ENSG00000231412.2	8442	1.04519	835.522	329.754	2.84946e-28	19-43347913-C-G	16483	272	325	0.361607	1	5.23109e-32	-0.708049	0.0546371	9.999e-05	1.80101e-26	5.67511e-26	0.0001652
ENSG00000225978.3	9080	1.00862	1488.57	335.462	2.02824e-29	20-63104308-C-T	1988	180	206	0.228889	1	8.90935e-33	-0.598657	0.0455078	9.999e-05	1.81273e-26	5.70857e-26	8.43221e-05
ENSG00000035862.12	8932	1.05288	1997.93	338.281	1.86353e-28	17-78916928-C-T	-8459	62	66	0.0733333	1	1.90232e-31	-0.304257	0.0237412	9.999e-05	1.85765e-26	5.84648e-26	7.04375e-05
ENSG00000232871.8	9118	1.03331	1417.14	334.799	9.18923e-29	19-48633258-T-C	-4887	269	365	0.405556	1	4.21368e-32	-0.694299	0.053477	9.999e-05	1.90354e-26	5.98729e-26	9.44993e-05
ENSG00000103184.11	11066	1.02499	1848.32	335.078	4.67866e-29	16-4973402-GCTTCCGGAACAGTGTCAGCCTGGTTCTGCCAGGCCCA-G	15085	276	350	0.389755	1	2.09547e-32	-0.441755	0.0338237	9.999e-05	2.02292e-26	6.35892e-26	7.0911e-05
ENSG00000180376.16	7611	1.06652	735.674	323.792	1.17544e-27	3-56601285-G-A	44124	148	160	0.178174	1	7.47248e-32	0.329241	0.0254839	9.999e-05	2.10567e-26	6.61504e-26	0.000197825
ENSG00000125885.13	9209	1.02524	1506.57	335.491	6.11272e-29	20-5957561-G-A	6909	224	276	0.30735	1	3.08457e-32	-0.463957	0.0356405	9.999e-05	2.12559e-26	6.67355e-26	8.70543e-05
ENSG00000115866.10	6434	1.04759	411.663	313.005	7.86397e-28	2-135938440-T-A	-47437	23	23	0.0255556	1	4.19557e-33	1.08388	0.0818757	9.999e-05	2.1658e-26	6.7957e-26	0.000337295
ENSG00000144791.9	7709	1.0354	657.143	323.594	2.56267e-28	3-45669875-T-C	114481	138	153	0.170379	1	1.22184e-32	0.352245	0.0268476	9.999e-05	2.20133e-26	6.903e-26	0.000204874
ENSG00000279907.1	11847	1.02286	2766.76	339.706	3.02688e-29	16-85853990-C-G	-5531	295	378	0.420935	1	3.39729e-32	0.679091	0.0522096	9.999e-05	2.21475e-26	6.9409e-26	4.71106e-05
ENSG00000111144.9	8539	1.02313	982.752	331.411	8.93255e-29	12-96018050-T-A	-25470	92	102	0.113839	1	1.99225e-32	-0.622716	0.0476589	9.999e-05	2.28852e-26	7.16774e-26	0.000132717
ENSG00000141480.17	8980	1.05393	1209.05	329.428	4.02789e-28	17-4717633-T-C	7144	119	131	0.145556	1	7.24369e-32	0.207196	0.0160331	9.999e-05	2.3233e-26	7.27229e-26	0.000116697
ENSG00000269086.2	7968	1.06471	1274.82	334.17	6.85702e-28	19-34857707-C-A	19818	39	42	0.0467706	1	3.53745e-31	-0.811883	0.0636954	9.999e-05	2.35655e-26	7.37192e-26	0.000113664
ENSG00000268758.7	10283	1.04331	2111.51	342.926	1.31991e-28	19-6998222-C-A	350	50	52	0.0577778	1	3.30298e-31	0.611367	0.0479353	9.999e-05	2.36335e-26	7.38875e-26	6.50639e-05
ENSG00000247572.7	6447	1.04219	774.838	327.282	3.39951e-28	5-81327769-C-T	26209	67	67	0.0744444	1	3.77785e-32	-1.10823	0.0852794	9.999e-05	2.37519e-26	7.42128e-26	0.000176791
ENSG00000169994.18	7951	1.04619	878.959	325.489	3.7628e-28	2-127638484-C-G	102682	63	66	0.0736607	1	2.88444e-32	-0.917856	0.070468	9.999e-05	2.39897e-26	7.49106e-26	0.000157434
ENSG00000114544.16	9110	1.02983	803.854	324.245	1.75023e-28	3-126084118-G-A	-17443	245	300	0.334076	1	9.06522e-33	-0.438715	0.0333545	9.999e-05	2.51964e-26	7.86314e-26	0.000165101
ENSG00000162194.12	6775	1.0603	702.031	319.713	1.20475e-27	11-62656384-C-G	-14899	211	252	0.28	1	3.16663e-32	0.602358	0.0462825	9.999e-05	2.91191e-26	9.08186e-26	0.000204162
ENSG00000145476.15	9690	1.02658	2015.57	345.102	6.95206e-29	4-186199057-C-A	7537	281	364	0.404444	1	2.52458e-31	0.437371	0.0342124	9.999e-05	3.02557e-26	9.43065e-26	6.52981e-05
ENSG00000144559.10	7785	1.02638	1098.93	334.088	1.26202e-28	3-11808893-G-T	-38026	291	373	0.415368	1	5.18545e-32	0.595228	0.0459277	9.999e-05	3.03018e-26	9.43937e-26	0.000119696
ENSG00000261804.1	7812	1.03504	1311.09	340.275	1.76676e-28	16-53373824-A-T	331	253	304	0.337778	1	2.68162e-31	0.536823	0.042014	9.999e-05	3.12619e-26	9.7326e-26	0.000102598
ENSG00000018280.16	6611	1.02208	901.623	335.685	1.24784e-28	2-218363928-G-C	-18101	91	97	0.107778	1	7.14182e-32	-0.365492	0.0282788	9.999e-05	3.13506e-26	9.75435e-26	0.00014426
ENSG00000153207.14	10938	1.03821	1177.72	327.917	2.37869e-28	1-246945421-G-T	13443	110	122	0.135556	1	2.87514e-32	-0.281853	0.0216386	9.999e-05	3.17702e-26	9.87899e-26	0.000115146
ENSG00000226822.2	6860	1.04491	828.481	329.262	4.92582e-28	1-108044145-T-C	3882	240	297	0.33	1	8.79898e-32	0.659836	0.0511446	9.999e-05	3.21304e-26	9.98499e-26	0.000166488
ENSG00000268618.1	9430	1.04659	1523.4	335.896	2.97501e-28	19-8546749-A-G	-2757	125	142	0.157778	1	1.97183e-31	0.936373	0.0730882	9.999e-05	3.25979e-26	1.01242e-25	9.09319e-05
ENSG00000260804.3	7988	1.04778	1283.48	332.531	3.86353e-28	2-216205334-G-A	-11711	23	24	0.0267261	1	1.32319e-31	1.66176	0.129259	9.999e-05	3.34997e-26	1.03981e-25	0.000108252
ENSG00000188372.14	7069	1.05343	768.405	326.654	8.83859e-28	7-76619307-C-G	194400	305	379	0.421171	1	9.90349e-32	-0.65591	0.0508922	9.999e-05	3.39193e-26	1.0522e-25	0.000183382
ENSG00000180712.3	10314	1.03407	2112.42	342.572	1.13334e-28	4-184352671-G-A	-1306	79	80	0.0888889	1	2.60459e-31	0.992302	0.0776418	9.999e-05	3.41953e-26	1.06013e-25	6.35211e-05
ENSG00000213088.9	9012	1.05767	995.458	329.155	8.82991e-28	1-159204893-T-C	1579	133	207	0.23	1	1.67496e-31	-0.83963	0.065444	9.999e-05	3.51346e-26	1.0886e-25	0.000143055
ENSG00000198894.7	9138	1.01425	1426.32	339.741	5.74125e-29	14-77115994-C-A	17897	197	227	0.252784	1	6.94783e-32	-0.395394	0.0305853	9.999e-05	3.57298e-26	1.10638e-25	8.93327e-05
ENSG00000101255.10	6290	1.0305	1391.71	334.608	1.53196e-28	20-374836-T-C	12001	292	369	0.41	1	7.18555e-32	0.542894	0.042007	9.999e-05	3.71987e-26	1.15118e-25	9.55328e-05
ENSG00000119411.10	7730	1.02299	1307.32	340.473	1.07558e-28	9-113351116-C-T	1575	206	244	0.271111	1	1.61335e-31	-0.781919	0.060926	9.999e-05	3.73489e-26	1.15513e-25	9.97339e-05
ENSG00000168734.13	6898	1.0528	1039.88	331.379	7.17665e-28	20-44600143-A-T	68358	172	206	0.228889	1	2.10044e-31	-0.372406	0.029084	9.999e-05	3.88154e-26	1.19978e-25	0.000135298
ENSG00000160766.14	4787	1.03388	611.692	327.269	4.48047e-28	1-155223741-C-G	-3681	294	389	0.432886	1	5.17181e-32	0.592672	0.0457295	9.999e-05	3.97495e-26	1.22792e-25	0.000219237
ENSG00000147408.14	10704	1.03785	1486.02	329.001	2.30044e-28	8-19700126-GA-G	-57903	337	442	0.491991	1	3.49096e-32	-0.432557	0.0332634	9.999e-05	3.98624e-26	1.23067e-25	9.11754e-05
ENSG00000176783.14	9836	1.06533	1405.09	328.257	1.0817e-27	5-179565604-TTG-T	15046	299	382	0.42539	1	1.75044e-31	-0.280571	0.0218772	9.999e-05	4.1045e-26	1.26643e-25	0.000103282
ENSG00000100023.18	7170	1.02863	1045.35	337.617	2.07528e-28	22-21695494-C-T	29485	281	348	0.386667	1	1.87338e-31	0.310435	0.0242201	9.999e-05	4.21614e-26	1.3001e-25	0.000126568
ENSG00000258819.1	9085	1.03367	1388.19	338.389	2.10453e-28	14-77076231-C-T	-113	219	265	0.294643	1	2.22546e-31	-0.399718	0.0312327	9.999e-05	4.29764e-26	1.32445e-25	9.65595e-05
ENSG00000233038.5	9313	1.04958	1272.26	329.706	5.54535e-28	7-157854579-G-T	50	144	160	0.177778	1	1.10577e-31	-0.526433	0.040885	9.999e-05	4.38081e-26	1.3489e-25	0.000109702
ENSG00000250067.11	7563	1.04903	742.471	324.096	9.22665e-28	19-19412161-T-A	-117203	182	199	0.221604	1	6.02429e-32	-0.387447	0.0299338	9.999e-05	4.38219e-26	1.3489e-25	0.000187707
ENSG00000005801.16	8676	1.00114	1639.39	342.38	2.87736e-29	11-3375844-A-G	-3378	210	245	0.272829	1	5.56773e-32	-0.337289	0.0260411	9.999e-05	4.41221e-26	1.35734e-25	7.50376e-05
ENSG00000272911.1	8417	1.01999	1639.38	344.117	8.54168e-29	17-2688737-G-A	264	274	337	0.375	1	2.59927e-31	-0.698929	0.0546861	9.999e-05	4.42169e-26	1.35944e-25	7.89101e-05
ENSG00000167525.13	4062	1.06021	534.14	324.92	2.47202e-27	17-28564818-G-C	-147036	82	88	0.0979956	1	2.24719e-31	-0.634145	0.0495543	9.999e-05	4.69224e-26	1.44177e-25	0.000268265
ENSG00000249859.9	8647	1.03971	1394.21	335.23	3.20687e-28	8-127996764-C-T	202231	234	277	0.307778	1	1.87151e-31	0.425817	0.0332219	9.999e-05	4.7419e-26	1.45617e-25	9.76408e-05
ENSG00000278376.1	6964	1.06356	1008.91	331.499	1.58935e-27	11-118791494-G-C	240	112	123	0.137584	1	5.30251e-31	0.972232	0.076547	9.999e-05	4.7907e-26	1.47028e-25	0.000143214
ENSG00000002016.17	8676	1.03458	1475.86	336.692	2.31792e-28	12-949572-C-G	-40481	94	102	0.113333	1	1.75521e-31	-0.752698	0.0586921	9.999e-05	4.80463e-26	1.47369e-25	9.10363e-05
ENSG00000248099.3	8122	1.05859	1469.05	336.086	8.51031e-28	19-17824817-T-C	3243	277	367	0.407778	1	6.63727e-31	-0.44141	0.0348226	9.999e-05	4.84449e-26	1.48503e-25	9.71626e-05
ENSG00000213077.5	4355	1.03385	463.647	327.053	7.5297e-28	17-18574095-T-C	47249	263	325	0.361607	1	8.96573e-32	-0.672224	0.0521133	9.999e-05	5.11267e-26	1.56632e-25	0.000289209
ENSG00000172992.11	6912	1.04678	657.258	328.106	1.0766e-27	17-45051538-T-A	-9571	262	335	0.372768	1	1.68681e-31	-0.321864	0.0250889	9.999e-05	5.14125e-26	1.57414e-25	0.000210848
ENSG00000228314.1	7877	1.032	1014.23	333.19	3.1432e-28	21-13896228-A-G	47864	156	157	0.18046	1	1.20186e-31	1.13065	0.0878741	9.999e-05	5.17273e-26	1.58284e-25	0.000131592
ENSG00000120860.10	7675	1.05195	963.917	330.693	9.81987e-28	12-102005576-T-C	-56573	200	241	0.267778	1	2.60219e-31	-0.350595	0.0274318	9.999e-05	5.22526e-26	1.59798e-25	0.000145652
ENSG00000198826.10	7354	1.04934	1208.25	334.808	6.95141e-28	15-32618281-G-GA	3122	214	243	0.270089	1	4.08972e-31	-0.507529	0.0398683	9.999e-05	5.3314e-26	1.62947e-25	0.000115444
ENSG00000164715.5	7672	1.05195	864.355	329.164	1.13657e-27	7-98091116-A-T	-15769	76	83	0.0922222	1	2.23832e-31	-0.363611	0.0284129	9.999e-05	5.43515e-26	1.66021e-25	0.000162425
ENSG00000180353.10	7025	1.00513	550.725	330.635	1.44308e-28	3-121659058-C-A	-1869	78	83	0.0922222	1	2.9091e-32	-0.219031	0.0168172	9.999e-05	5.89427e-26	1.79939e-25	0.000225777
ENSG00000238105.7	6563	1.04101	809.566	330.947	7.41186e-28	12-100163567-C-T	-9628	161	188	0.209354	1	1.99239e-31	0.479679	0.0374445	9.999e-05	5.98388e-26	1.82567e-25	0.000168704
ENSG00000185651.14	7188	1.04743	982.73	331.64	8.65743e-28	22-21627960-T-C	60413	218	262	0.291295	1	2.74192e-31	0.237809	0.0186155	9.999e-05	6.01288e-26	1.83344e-25	0.000141254
ENSG00000180776.15	9100	1.05141	1425.19	332.87	7.38764e-28	13-21419348-C-A	-40022	24	26	0.0288889	1	2.95033e-31	0.609731	0.0477599	9.999e-05	6.02458e-26	1.83593e-25	9.83796e-05
ENSG00000181444.12	8224	1.02058	1129.77	333.116	1.73809e-28	7-149775023-C-T	1544	164	183	0.203333	1	6.06704e-32	-0.247764	0.0191432	9.999e-05	6.03534e-26	1.83705e-25	0.000114679
ENSG00000134014.16	7313	1.04568	1087.15	334.895	7.14844e-28	8-28093153-C-T	3480	197	228	0.253898	1	4.29495e-31	0.3728	0.0292975	9.999e-05	6.03315e-26	1.83705e-25	0.000127125
ENSG00000267731.1	7416	1.03357	1264.73	338.58	3.27479e-28	17-68180420-A-G	-9464	248	314	0.34933	1	3.77829e-31	-0.43818	0.0343968	9.999e-05	6.1978e-26	1.88539e-25	0.000105959
ENSG00000198890.7	7747	1.05104	915.11	333.757	1.20123e-27	1-107037911-C-A	-18768	210	238	0.265033	1	6.11331e-31	-0.383861	0.0302606	9.999e-05	6.43412e-26	1.95613e-25	0.00015307
ENSG00000107281.9	6698	1.04968	1352.88	340.15	7.56405e-28	9-137044154-T-C	-2049	102	110	0.122222	1	1.30375e-30	-0.677508	0.053769	9.999e-05	6.43786e-26	1.95613e-25	0.00010319
ENSG00000260943.1	7791	1.052	469.461	312.933	2.50384e-27	12-40158649-C-G	15773	271	331	0.367778	1	1.65659e-32	-0.450993	0.0344624	9.999e-05	6.54444e-26	1.98734e-25	0.000299064
ENSG00000065989.15	7506	1.06367	907.883	326.389	2.38374e-27	19-10458207-G-C	41434	17	17	0.0188889	1	2.93291e-31	1.27099	0.0995507	9.999e-05	6.55213e-26	1.98851e-25	0.00015919
ENSG00000211699.2	8909	1.01144	1021.1	333.622	1.28225e-28	7-38359180-G-T	18	259	335	0.373016	1	4.78775e-32	-0.565325	0.0435906	9.999e-05	6.76509e-26	2.05194e-25	0.000123852
ENSG00000187608.8	4900	1.03789	729.083	328.8	7.86863e-28	1-1013490-C-G	12352	90	98	0.109375	1	1.36314e-31	-0.462162	0.0359585	9.999e-05	6.80899e-26	2.06405e-25	0.000185839
ENSG00000107099.15	7452	1.03104	1029.07	325.863	3.9432e-28	9-370199-A-G	149451	92	97	0.108018	1	3.30131e-32	0.41263	0.031716	9.999e-05	7.00299e-26	2.12162e-25	0.000129376
ENSG00000158106.13	7749	1.0479	1100.68	334.553	9.64911e-28	8-143365185-A-G	-3702	32	33	0.0366667	1	5.61236e-31	0.837413	0.0659653	9.999e-05	7.39208e-26	2.23819e-25	0.000126266
ENSG00000228157.4	4578	1.0159	461.262	319.821	4.01083e-28	17-19399673-CA-C	306699	199	250	0.278153	1	8.90994e-33	0.693459	0.0527143	9.999e-05	7.43103e-26	2.24867e-25	0.000277413
ENSG00000115257.15	9534	1.05406	1965.99	331.406	7.62363e-28	19-1490421-A-C	-325	316	416	0.463252	1	2.26199e-31	0.460102	0.035956	9.999e-05	7.54134e-26	2.28072e-25	7.17924e-05
ENSG00000135597.18	8020	1.04166	1258.29	336.553	6.20379e-28	6-138968878-T-C	-19383	39	41	0.0455556	1	5.12102e-31	0.790497	0.0622193	9.999e-05	7.58844e-26	2.29363e-25	0.000108725
ENSG00000273855.1	6960	1.03485	730	324.109	7.48569e-28	15-40304784-AAATGAATGAATG-A	18875	171	205	0.227778	1	4.741e-32	-0.649049	0.0500422	9.999e-05	7.68029e-26	2.32004e-25	0.00018417
ENSG00000166523.7	8963	1.04013	1295.22	336.868	5.74909e-28	12-8540823-T-TTCTC	-140	307	406	0.451111	1	5.0113e-31	0.262868	0.0206861	9.999e-05	7.87047e-26	2.3761e-25	0.000105216
ENSG00000151151.5	7780	1.04781	702.827	329.104	1.60096e-27	10-58282816-A-G	14882	220	281	0.312222	1	3.26833e-31	-0.193844	0.0151972	9.999e-05	7.89214e-26	2.38126e-25	0.000197688
ENSG00000097046.12	6666	1.04963	841.098	334.949	1.48871e-27	1-91517617-G-A	16724	228	270	0.300668	1	9.88725e-31	-0.465737	0.0368715	9.999e-05	7.97908e-26	2.4061e-25	0.00016595
ENSG00000183060.15	10109	1.04574	1410.12	328.28	7.24241e-28	15-99733402-G-C	-159	262	326	0.362222	1	1.11141e-31	0.487137	0.0378347	9.999e-05	8.00177e-26	2.41154e-25	9.80245e-05
ENSG00000137767.13	7682	1.04888	781.005	327.485	1.59189e-27	15-45632783-T-C	1635	234	292	0.325167	1	2.3191e-31	0.14685	0.0114786	9.999e-05	8.25818e-26	2.48736e-25	0.000178379
ENSG00000185591.9	7339	1.04773	1006.27	333.952	1.21746e-27	12-53414123-CAG-C	33947	144	160	0.178571	1	6.45497e-31	0.223433	0.0176222	9.999e-05	8.66505e-26	2.6084e-25	0.000138054
ENSG00000182923.16	7055	1.04617	875.003	322.808	1.35984e-27	3-134467654-A-C	-18373	279	326	0.362471	1	7.16226e-32	-0.271813	0.0210312	9.999e-05	9.1673e-26	2.75799e-25	0.000158137
ENSG00000198625.12	7434	1.02427	1245.98	336.542	2.99758e-28	1-204559128-G-A	42749	315	427	0.474444	1	2.26853e-31	0.266078	0.020794	9.999e-05	9.43815e-26	2.83783e-25	0.000104992
ENSG00000227051.6	9001	1.02163	1697.95	345.769	1.92983e-28	14-96003808-T-G	-35516	168	189	0.210468	1	8.73736e-31	0.692518	0.0547653	9.999e-05	9.59047e-26	2.88196e-25	7.6516e-05
ENSG00000170889.13	11035	1.05914	2499.38	339.871	9.88446e-28	19-54202236-G-A	1494	216	265	0.2951	1	1.65896e-30	-0.240498	0.0191277	9.999e-05	9.66989e-26	2.90414e-25	5.71872e-05
ENSG00000171148.13	8047	1.01603	1401.63	339.104	1.73596e-28	3-9795155-G-A	2661	134	145	0.161111	1	2.07724e-31	0.19451	0.0151893	9.999e-05	9.73992e-26	2.92348e-25	9.13363e-05
ENSG00000274828.1	6767	1.0425	861.312	331.704	1.21875e-27	18-79707391-T-G	28033	213	247	0.275056	1	4.09219e-31	-0.657984	0.0516874	9.999e-05	9.86009e-26	2.95784e-25	0.00015917
ENSG00000235162.8	8427	1.04838	1200.82	332.969	1.21403e-27	12-105330697-C-T	95407	29	29	0.032294	1	5.27291e-31	-0.924739	0.0728041	9.999e-05	1.00328e-25	3.00792e-25	0.000115876
ENSG00000242349.5	8090	1.04923	1250.75	333.325	1.27716e-27	1-11845576-T-C	1872	151	178	0.197778	1	6.00203e-31	-0.864131	0.0681102	9.999e-05	1.05307e-25	3.15537e-25	0.000111491
ENSG00000254789.2	5719	1.04095	641.209	330.456	1.69969e-27	11-15600670-T-C	-21733	135	152	0.168889	1	4.62237e-31	0.56829	0.0446894	9.999e-05	1.1177e-25	3.34707e-25	0.00021296
ENSG00000204677.10	8177	1.02777	1346.78	338.837	4.15637e-28	5-177754013-A-G	-252392	300	388	0.431111	1	5.18199e-31	-0.638189	0.0502365	9.999e-05	1.17328e-25	3.5115e-25	9.80226e-05
ENSG00000160307.9	4512	1.04397	363.692	312.6	4.40761e-27	21-46541798-G-A	-63410	276	331	0.367778	1	3.03006e-32	0.739118	0.0567693	9.999e-05	1.41403e-25	4.22959e-25	0.000378298
ENSG00000163798.13	5396	1.03288	646.331	329.792	1.51491e-27	2-27645170-C-A	-18671	50	54	0.0601336	1	3.53739e-31	-0.821728	0.0644677	9.999e-05	1.56721e-25	4.68507e-25	0.000206959
ENSG00000270392.2	2432	1.06384	356.565	326.648	1.41028e-26	1-120415822-G-A	-18230	292	366	0.407159	1	2.39154e-30	0.492756	0.0393191	9.999e-05	1.59164e-25	4.75537e-25	0.000405426
ENSG00000170919.15	6608	1.02743	1005.85	337.162	7.45553e-28	13-45372847-C-A	31476	30	32	0.0355556	1	7.10191e-31	1.5859	0.125185	9.999e-05	1.61463e-25	4.82128e-25	0.00013113
ENSG00000250696.5	9501	1.04787	615.825	326.965	3.84778e-27	4-69219488-G-GT	23820	174	200	0.222222	1	5.73369e-31	-0.465093	0.0366435	9.999e-05	1.71656e-25	5.1227e-25	0.000225646
ENSG00000266709.1	10558	1.03115	2107.61	344.616	4.6412e-28	17-14302495-G-C	-1359	186	214	0.238307	1	1.81706e-30	-0.767366	0.061081	9.999e-05	1.72441e-25	5.14316e-25	6.31897e-05
ENSG00000075240.16	8978	1.05678	1511.39	331.459	2.51837e-27	22-46588368-C-A	12356	176	202	0.224444	1	8.86086e-31	-0.520863	0.0411957	9.999e-05	1.73717e-25	5.17823e-25	9.40183e-05
ENSG00000141179.13	7704	1.01691	1212.01	342.688	3.73312e-28	17-55761161-T-C	10182	238	323	0.358889	1	9.85198e-31	-0.395144	0.0312818	9.999e-05	1.74047e-25	5.1851e-25	0.000105871
ENSG00000099814.15	8434	1.04014	1169.92	331.968	1.44551e-27	14-104873793-C-T	8513	319	409	0.454444	1	5.23988e-31	0.527658	0.0415399	9.999e-05	1.84679e-25	5.49867e-25	0.000116485
ENSG00000214063.10	7514	1.0404	1047.07	332.193	1.64359e-27	11-843927-A-G	1119	198	240	0.267261	1	6.34313e-31	0.466546	0.0367908	9.999e-05	1.85333e-25	5.51497e-25	0.000130239
ENSG00000183793.13	4516	1.04121	625.73	327.162	3.04311e-27	16-15036083-C-T	-344964	208	257	0.285556	1	4.56074e-31	0.837447	0.0658476	9.999e-05	1.96964e-25	5.85772e-25	0.000218371
ENSG00000176422.13	5164	1.03383	693.027	333.492	1.92882e-27	12-56469780-A-AAC	1213	222	260	0.289532	1	9.8786e-31	0.557254	0.0441164	9.999e-05	2.05169e-25	6.09825e-25	0.000193484
ENSG00000122390.17	7437	1.03615	1181.75	331.594	1.29615e-27	16-3490273-G-A	46662	257	319	0.354911	1	4.29017e-31	-0.21103	0.0165842	9.999e-05	2.07766e-25	6.17188e-25	0.00011415
ENSG00000144843.11	7474	1.04885	723.206	325.529	4.1737e-27	3-119579783-G-T	132	44	44	0.0488889	1	4.67438e-31	-0.848811	0.0667556	9.999e-05	2.09715e-25	6.22622e-25	0.000192619
ENSG00000175390.13	9612	1.02178	1365.04	335.347	5.50199e-28	11-7994104-T-C	23853	241	293	0.326281	1	3.50932e-31	0.239183	0.0187635	9.999e-05	2.2189e-25	6.58393e-25	9.52141e-05
ENSG00000272908.1	8961	1.02888	988.482	329.793	1.13302e-27	7-38334708-T-C	5065	252	336	0.373333	1	2.54147e-31	-0.530705	0.0415156	9.999e-05	2.24968e-25	6.67143e-25	0.000133936
ENSG00000274265.4	1934	1.04057	383.854	337.206	5.90298e-27	1-148445359-A-C	-730663	321	399	0.443936	1	7.18599e-30	0.687045	0.0553699	9.999e-05	2.44537e-25	7.24761e-25	0.00035536
ENSG00000160294.10	6018	1.02972	726.448	330.041	1.75473e-27	21-46274798-G-A	-11499	259	321	0.357461	1	4.40168e-31	0.302859	0.0238061	9.999e-05	2.45321e-25	7.26668e-25	0.000182639
ENSG00000102445.18	7598	1.0331	1096.5	332.706	1.41492e-27	13-46358818-C-A	-79372	196	228	0.253333	1	5.94213e-31	0.321586	0.025345	9.999e-05	2.49194e-25	7.37719e-25	0.000122065
ENSG00000243317.7	7791	1.04539	838.376	326.866	3.57254e-27	7-135672728-A-C	10232	166	184	0.204444	1	5.1585e-31	-0.468587	0.0368845	9.999e-05	2.51196e-25	7.43222e-25	0.000164724
ENSG00000163945.15	7658	1.04218	959.193	330.982	2.7746e-27	4-1018512-T-C	-328754	24	24	0.0266667	1	8.97975e-31	1.16939	0.092499	9.999e-05	2.64636e-25	7.82541e-25	0.000142813
ENSG00000254635.5	9485	1.03779	1237.41	330.988	1.708e-27	10-28512101-A-G	-20391	255	322	0.357778	1	5.18308e-31	-0.349243	0.0274916	9.999e-05	2.64915e-25	7.8292e-25	0.000109476
ENSG00000211812.1	8847	1.04529	1456.51	336.827	2.18536e-27	14-22219101-G-A	16518	147	168	0.186667	1	2.20428e-30	-0.624661	0.049808	9.999e-05	2.6921e-25	7.95161e-25	9.47957e-05
ENSG00000188404.8	8493	1.05679	692.121	325.571	8.5217e-27	1-169697846-G-A	-13852	266	333	0.370824	1	1.07465e-30	-0.300636	0.0238183	9.999e-05	2.75818e-25	8.14214e-25	0.000205298
ENSG00000163803.12	6405	1.03814	876.52	330.836	2.60323e-27	2-28454219-G-C	-2926	243	310	0.344444	1	8.10849e-31	0.473192	0.0373959	9.999e-05	2.81461e-25	8.30401e-25	0.000154682
ENSG00000154889.16	8780	1.04754	1335.06	336.135	2.80887e-27	18-11917084-C-A	8373	119	124	0.137778	1	2.54642e-30	-0.505878	0.040389	9.999e-05	2.82638e-25	8.334e-25	0.000104008
ENSG00000141298.17	4854	1.04273	406.603	325.414	7.34787e-27	17-29692073-G-A	-238203	283	377	0.419643	1	8.76929e-31	0.172593	0.0136493	9.999e-05	2.89737e-25	8.53845e-25	0.000337329
ENSG00000188002.10	10194	1.03284	1866.56	338.432	1.05723e-27	5-1618728-C-A	-15277	198	230	0.256152	1	1.34759e-30	-0.563611	0.044743	9.999e-05	3.23951e-25	9.54133e-25	7.16618e-05
ENSG00000104899.7	9336	1.02011	2231.29	344.018	4.72536e-28	19-2248684-C-T	-625	190	226	0.251678	1	1.6512e-30	-0.737858	0.0586821	9.999e-05	3.44327e-25	1.01357e-24	5.79961e-05
ENSG00000164465.18	7399	1.05374	650.369	325.596	9.70028e-27	6-117470422-A-G	16605	209	244	0.271111	1	1.25434e-30	-0.563691	0.0447208	9.999e-05	3.49147e-25	1.02718e-24	0.000216823
ENSG00000231793.5	5954	1.04804	674.471	328.484	7.3036e-27	11-67621167-G-A	4910	312	404	0.448889	1	1.63073e-30	0.542694	0.0431558	9.999e-05	3.66131e-25	1.07653e-24	0.000206119
ENSG00000230091.6	9310	1.03243	1075.14	333.462	2.04194e-27	10-80078900-A-C	-12	100	109	0.121111	1	1.04702e-30	1.00649	0.0797228	9.999e-05	3.70037e-25	1.0874e-24	0.000124275
ENSG00000186480.12	10408	1.03383	2173.64	342.752	1.11818e-27	7-155300043-A-T	2267	290	394	0.438616	1	3.32122e-30	0.416213	0.0333096	9.999e-05	3.80547e-25	1.11765e-24	6.16949e-05
ENSG00000283063.1	5157	1.02318	718.516	336.593	1.91261e-27	7-142338955-A-G	-10197	229	278	0.308889	1	1.81402e-30	0.606609	0.0482843	9.999e-05	3.80808e-25	1.11778e-24	0.00018154
ENSG00000121578.12	7652	1.04357	675.55	320.287	6.01175e-27	3-119242155-C-T	1052	176	207	0.23	1	2.36631e-31	0.3727	0.0291372	9.999e-05	3.81243e-25	1.11843e-24	0.000203483
ENSG00000267344.1	7331	1.03502	505.456	322.208	5.81525e-27	17-45397074-C-G	49	249	302	0.335556	1	3.42355e-31	0.428959	0.0336438	9.999e-05	4.34171e-25	1.27298e-24	0.000266084
ENSG00000250318.1	6727	1.02307	589.318	323.797	2.6549e-27	22-30667817-GT-G	13003	222	266	0.295759	1	1.92494e-31	-0.453457	0.035387	9.999e-05	4.37488e-25	1.28198e-24	0.000221272
ENSG00000154134.14	8483	1.03421	981.082	329.276	2.95503e-27	11-124877437-A-G	12051	260	316	0.351893	1	6.81536e-31	0.494787	0.0390425	9.999e-05	4.47402e-25	1.31029e-24	0.000136813
ENSG00000171792.10	8474	1.0375	1805.34	345.235	2.00062e-27	12-2877437-T-C	1179	317	432	0.48	1	1.00411e-29	-0.436122	0.035255	9.999e-05	4.69293e-25	1.37363e-24	7.49829e-05
ENSG00000172183.14	7541	1.03325	1371.82	337.666	2.15064e-27	15-88649768-C-T	13615	327	448	0.497778	1	2.55273e-30	0.246701	0.0196969	9.999e-05	4.80032e-25	1.40427e-24	9.76065e-05
ENSG00000240288.7	7609	1.02187	1360.17	337.009	1.23579e-27	3-10273419-G-T	-14526	334	443	0.493318	1	1.20995e-30	0.652305	0.0517345	9.999e-05	5.02817e-25	1.46926e-24	9.55778e-05
ENSG00000269958.1	8397	1.03216	1170.11	335.041	2.48908e-27	14-103646755-A-G	-49598	283	373	0.415368	1	1.79237e-30	-0.443064	0.0352628	9.999e-05	5.02715e-25	1.46926e-24	0.000114111
ENSG00000151725.11	9633	1.02358	2118.55	347.056	8.79737e-28	4-184732672-G-A	-1461	299	396	0.44	1	5.79218e-30	-0.483531	0.0388921	9.999e-05	5.08737e-25	1.48573e-24	6.16393e-05
ENSG00000138942.15	6977	1.05412	579.229	319.189	1.61853e-26	22-31170191-T-G	9998	182	215	0.238889	1	5.99759e-31	0.309905	0.0244263	9.999e-05	5.19338e-25	1.51583e-24	0.000243679
ENSG00000087365.15	4553	1.06582	423.243	315.876	4.12357e-26	11-66058480-T-A	7751	215	252	0.28	1	8.98459e-31	-0.13022	0.0103005	9.999e-05	5.38654e-25	1.57133e-24	0.000343231
ENSG00000262319.1	4594	1.03173	546.999	331.645	5.6871e-27	17-19340319-C-T	196630	229	299	0.332962	1	2.31524e-30	-0.561268	0.044773	9.999e-05	5.50973e-25	1.60636e-24	0.000243807
ENSG00000213222.3	7664	1.04775	874.612	329.513	8.25305e-27	2-131682500-G-C	-41779	275	341	0.379733	1	2.3073e-30	-0.641682	0.0511861	9.999e-05	5.55119e-25	1.61754e-24	0.000158839
ENSG00000128335.13	8514	1.02854	1394.89	335.203	1.90157e-27	22-36236618-G-A	-3336	113	129	0.143333	1	1.36861e-30	-0.309165	0.0245469	9.999e-05	5.56386e-25	1.62032e-24	9.48329e-05
ENSG00000115232.13	7167	1.0495	697.203	327.609	1.14942e-26	2-181459039-G-A	1832	321	418	0.465479	1	2.29646e-30	0.187522	0.0149577	9.999e-05	5.63932e-25	1.64045e-24	0.000200129
ENSG00000153786.12	12212	1.03807	2880.02	341.41	1.54167e-27	16-85006126-G-A	-5409	223	268	0.297778	1	3.65178e-30	0.260736	0.0208846	9.999e-05	5.63789e-25	1.64045e-24	4.7072e-05
ENSG00000163472.18	5549	1.03204	732.91	332.1	4.45473e-27	1-156274030-C-T	-8905	335	436	0.484444	1	1.92296e-30	-0.447969	0.0356756	9.999e-05	5.69427e-25	1.65551e-24	0.000182115
ENSG00000223855.1	8277	1.05659	1380.03	331.995	8.61234e-27	7-524603-A-G	4212	92	98	0.109131	1	3.97052e-30	-0.729323	0.0584619	9.999e-05	5.84621e-25	1.69873e-24	0.000102918
ENSG00000118579.12	8008	1.05614	980.161	333.271	1.22703e-26	4-17616338-G-T	1707	286	362	0.402222	1	7.60766e-30	-0.276407	0.0222875	9.999e-05	6.06168e-25	1.76035e-24	0.000144741
ENSG00000136573.12	8696	1.05732	996.021	319.067	1.29862e-26	8-11493711-A-C	-290	217	265	0.294843	1	4.51061e-31	-0.300745	0.023645	9.999e-05	6.14998e-25	1.785e-24	0.000142851
ENSG00000070087.13	7775	1.03434	1273.58	338.073	3.15855e-27	3-149971224-C-T	-79504	192	231	0.257271	1	4.23674e-30	0.536438	0.0430256	9.999e-05	6.23398e-25	1.80837e-24	0.000105429
ENSG00000152684.10	8314	1.03506	595.274	318.066	7.09261e-27	5-52804805-G-C	4920	75	88	0.0977778	1	1.78384e-31	-0.642137	0.050078	9.999e-05	6.30244e-25	1.8272e-24	0.000225964
ENSG00000050165.17	9472	1.02791	1778.56	338.423	1.71001e-27	11-11995853-T-A	-13916	115	123	0.136971	1	2.29395e-30	-0.992978	0.0792044	9.999e-05	6.63066e-25	1.92129e-24	7.42539e-05
ENSG00000118197.13	8144	1.05009	1075.76	330.091	9.3929e-27	1-200680238-A-G	10269	276	335	0.372768	1	3.00136e-30	-0.348034	0.0278278	9.999e-05	6.96892e-25	2.01817e-24	0.000129902
ENSG00000185272.13	8733	1.06627	1123.67	328.121	2.10293e-26	21-14233307-T-A	17177	292	368	0.408889	1	5.08421e-30	0.532331	0.0427668	9.999e-05	7.26689e-25	2.10329e-24	0.000129443
ENSG00000198885.9	2711	1.03237	254.381	321.199	1.70609e-26	2-96325754-A-G	423	213	243	0.270601	1	9.73231e-31	-0.355787	0.028163	9.999e-05	7.50363e-25	2.1706e-24	0.000525036
ENSG00000178607.15	4738	1.04452	648.828	332.9	1.36263e-26	17-64066984-C-A	-63835	149	157	0.174833	1	7.96507e-30	-0.460281	0.0371294	9.999e-05	8.15858e-25	2.35874e-24	0.000212373
ENSG00000183615.5	5017	1.03722	611.697	330.529	9.95053e-27	1-32240525-G-A	-6708	74	76	0.0846325	1	3.49755e-30	1.04797	0.0839082	9.999e-05	8.19198e-25	2.36708e-24	0.000221118
ENSG00000100031.18	8100	1.03671	1210.75	331.739	4.90637e-27	22-24609020-G-C	14209	42	45	0.0501114	1	1.99575e-30	1.02467	0.0816301	9.999e-05	8.20841e-25	2.37051e-24	0.000111577
ENSG00000196199.13	10592	1.03525	1180.59	331.82	5.00871e-27	13-19665701-C-T	32020	102	108	0.120267	1	2.07617e-30	0.529593	0.042205	9.999e-05	8.84055e-25	2.55164e-24	0.000113999
ENSG00000147852.15	10272	1.05547	1657.44	330.992	1.04232e-26	9-2622146-ACGGCGGCGG-A	312	245	281	0.313199	1	4.0419e-30	0.650222	0.0521297	9.999e-05	9.21088e-25	2.65705e-24	8.54547e-05
ENSG00000119121.21	7817	1.01113	1025.34	337.509	1.76646e-27	9-74866321-A-G	-21773	251	305	0.339286	1	1.98847e-30	-0.406881	0.0324132	9.999e-05	9.81132e-25	2.82774e-24	0.000123237
ENSG00000204710.2	5133	1.05755	555.398	320.838	3.66468e-26	11-65170212-C-T	58	162	177	0.197105	1	2.20915e-30	0.875	0.0697704	9.999e-05	9.81348e-25	2.82774e-24	0.000256306
ENSG00000158104.11	7481	1.02751	811.313	330.597	5.47583e-27	12-121851499-A-G	-12097	274	323	0.359865	1	1.79809e-30	0.602042	0.047917	9.999e-05	1.00016e-24	2.88036e-24	0.000162603
ENSG00000223350.2	8376	1.03623	1203.69	337.152	5.86529e-27	22-22343006-C-T	-181	293	371	0.412222	1	7.06076e-30	-0.459477	0.0370239	9.999e-05	1.00739e-24	2.89955e-24	0.000112094
ENSG00000185829.17	6771	1.0409	394.693	317.734	2.31133e-26	17-46775246-A-C	195564	138	159	0.17706	1	6.70938e-31	0.816998	0.0644585	9.999e-05	1.02325e-24	2.94357e-24	0.000345898
ENSG00000196313.11	4871	1.03223	525.073	325.128	1.12545e-26	7-72948424-T-C	69059	287	367	0.408482	1	1.35267e-30	0.260387	0.0206719	9.999e-05	1.03949e-24	2.98862e-24	0.000254317
ENSG00000225889.7	6557	1.05424	816.299	331.822	2.24003e-26	2-64266288-C-G	123049	75	83	0.0922222	1	1.13243e-29	-0.491253	0.0397553	9.999e-05	1.04366e-24	2.99896e-24	0.000172969
ENSG00000162729.13	7809	1.03335	1078.5	334.418	5.85126e-27	1-160092937-A-G	-6006	122	140	0.155556	1	4.13717e-30	-0.265074	0.021256	9.999e-05	1.04723e-24	3.00755e-24	0.000124184
ENSG00000101654.17	8267	1.04222	1074.99	327.782	9.55965e-27	18-13705731-C-T	-20933	80	84	0.0935412	1	1.92541e-30	0.555667	0.0442531	9.999e-05	1.0795e-24	3.09852e-24	0.000127443
ENSG00000183160.8	8142	1.0478	913.273	328.512	1.56185e-26	12-108623488-T-C	25168	74	84	0.0933333	1	3.91155e-30	0.835815	0.0669893	9.999e-05	1.12989e-24	3.24136e-24	0.000152137
ENSG00000253616.5	8372	1.01273	1549.56	340.622	1.4868e-27	8-23074609-A-C	121	128	135	0.15	1	3.01339e-30	-0.536608	0.0429073	9.999e-05	1.14613e-24	3.28431e-24	8.18959e-05
ENSG00000203999.8	7565	1.02417	1280.31	338.905	3.3208e-27	20-50276418-A-AC	-16302	205	235	0.261161	1	5.26035e-30	0.509507	0.0409458	9.999e-05	1.14599e-24	3.28431e-24	0.000102151
ENSG00000170852.10	8451	1.02882	831.846	330.287	6.63509e-27	7-32908663-G-A	14532	329	446	0.495556	1	2.10195e-30	-0.224137	0.0178642	9.999e-05	1.16492e-24	3.33631e-24	0.000159128
ENSG00000106789.12	7511	1.03537	1107.04	339.243	7.06279e-27	9-98192147-G-A	-493	145	164	0.182628	1	1.29505e-29	0.724109	0.0586716	9.999e-05	1.17258e-24	3.35638e-24	0.000121611
ENSG00000104774.12	7343	1.02677	1178.53	340.331	4.48599e-27	19-12621060-A-G	-45682	58	62	0.0688889	1	9.64243e-30	-0.343736	0.0277765	9.999e-05	1.24447e-24	3.5602e-24	0.000111727
ENSG00000073737.16	8410	1.03373	1017.28	331.122	8.28095e-27	2-169107822-T-C	43033	270	345	0.384187	1	3.19419e-30	-0.439148	0.0351328	9.999e-05	1.3831e-24	3.95463e-24	0.000131785
ENSG00000185009.12	5222	1.04104	386.609	324.885	3.30022e-26	10-74169175-T-C	18112	114	128	0.145125	1	4.46448e-30	0.408276	0.0327618	9.999e-05	1.44018e-24	4.11556e-24	0.000353253
ENSG00000182809.10	7994	1.02701	1019.04	332.19	6.14913e-27	14-105464586-G-A	-8376	133	188	0.208889	1	2.81876e-30	-0.739305	0.0590795	9.999e-05	1.46301e-24	4.17848e-24	0.000129292
ENSG00000141161.11	7340	1.04242	1119.64	333.51	1.25118e-26	17-35171623-A-C	23806	80	83	0.0922222	1	8.14762e-30	1.06192	0.0856791	9.999e-05	1.47556e-24	4.21201e-24	0.000122422
ENSG00000197362.14	8125	1.02001	1330.9	337.027	3.31968e-27	7-149082585-ATTT-A	-8197	289	404	0.449889	1	3.65423e-30	-0.462024	0.0370078	9.999e-05	1.49368e-24	4.26141e-24	9.72024e-05
ENSG00000100347.14	10076	1.02744	2032.12	338.433	3.23843e-27	22-43955471-T-C	50	123	138	0.153333	1	4.6709e-30	-0.376806	0.0302489	9.999e-05	1.503e-24	4.28563e-24	6.49109e-05
ENSG00000213672.7	3245	1.0494	216.6	314.143	9.84258e-26	3-48685869-G-C	-495	249	299	0.332222	1	1.7554e-30	-0.308507	0.024549	9.999e-05	1.5828e-24	4.5107e-24	0.000643835
ENSG00000131389.16	8260	1.04193	1252.15	332.251	1.17849e-26	3-14479052-G-C	76476	132	144	0.160356	1	5.95407e-30	0.18163	0.0146129	9.999e-05	1.59868e-24	4.55343e-24	0.000109332
ENSG00000140416.19	7666	1.03275	1131.47	334.191	8.49222e-27	15-63049797-T-C	7165	280	364	0.404444	1	6.01482e-30	-0.39498	0.0317806	9.999e-05	1.67009e-24	4.75424e-24	0.000118186
ENSG00000010292.12	7380	1.05867	1284.36	334.203	2.77599e-26	12-6519947-G-C	26105	338	447	0.497763	1	2.2832e-29	0.245735	0.020015	9.999e-05	1.67418e-24	4.76327e-24	0.000111155
ENSG00000152256.13	8125	1.03506	988.162	328.296	1.11296e-26	2-172555077-A-G	-296	192	226	0.251111	1	2.54198e-30	-0.304857	0.0243392	9.999e-05	1.69724e-24	4.8262e-24	0.000136132
ENSG00000113300.11	8317	1.03315	1168.72	328.478	9.2132e-27	5-180561283-C-T	66871	104	113	0.125556	1	2.12446e-30	0.441526	0.0351939	9.999e-05	1.83847e-24	5.22495e-24	0.000114539
ENSG00000230148.8	6437	1.03743	742.713	327.263	1.85839e-26	17-48508528-T-C	-35823	282	369	0.41	1	3.71686e-30	0.615041	0.0492719	9.999e-05	1.89378e-24	5.37919e-24	0.000182215
ENSG00000197054.11	7290	1.03139	784.701	327.187	1.30295e-26	19-11943391-G-A	-21646	132	157	0.174444	1	2.43505e-30	-0.766441	0.0611676	9.999e-05	1.91448e-24	5.435e-24	0.000169814
ENSG00000160191.17	10003	1.05582	1661.65	332.305	2.18159e-26	21-42738295-C-A	84659	213	241	0.267778	1	1.20708e-29	0.482143	0.0390409	9.999e-05	1.977e-24	5.60944e-24	8.5313e-05
ENSG00000178104.19	1708	1.05945	352.873	333.142	1.25069e-25	1-148980147-A-G	171966	171	198	0.22049	1	1.01723e-28	0.473447	0.0391031	9.999e-05	2.01499e-24	5.71411e-24	0.000405274
ENSG00000225603.3	3887	1.03552	369.059	321.232	3.60266e-26	1-147043516-G-T	-7301	197	226	0.251111	1	2.34839e-30	0.760128	0.0606441	9.999e-05	2.01634e-24	5.71481e-24	0.000364868
ENSG00000136828.18	6516	1.04455	894.337	326.956	2.38743e-26	9-126936397-G-A	21623	270	368	0.4098	1	4.66054e-30	0.488802	0.0392387	9.999e-05	2.04653e-24	5.7972e-24	0.000154089
ENSG00000100304.12	8521	1.0325	1493.69	339.347	8.1382e-27	22-43180468-G-A	-6665	263	323	0.358889	1	1.54535e-29	-0.275504	0.0223592	9.999e-05	2.15701e-24	6.10683e-24	8.94712e-05
ENSG00000105227.14	7587	1.02104	936.366	327.785	7.37393e-27	19-40413751-C-T	385	25	25	0.0278396	1	1.4308e-30	1.34877	0.107131	9.999e-05	2.2285e-24	6.30576e-24	0.000138529
ENSG00000213713.3	7181	1.02679	884.461	330.698	1.06033e-26	11-33048740-G-A	-27408	219	264	0.293987	1	3.88727e-30	0.60332	0.0483525	9.999e-05	2.23994e-24	6.3347e-24	0.000148877
ENSG00000147443.12	8034	1.02228	1423.5	337.043	5.25376e-27	8-21905882-A-G	-7978	302	406	0.451111	1	6.11541e-30	-0.155243	0.0124929	9.999e-05	2.26187e-24	6.39322e-24	9.14228e-05
ENSG00000260947.1	7515	1.05195	694.544	325.066	4.92183e-26	9-33664734-C-G	-32725	81	85	0.0944444	1	7.34768e-30	1.08407	0.0873842	9.999e-05	2.27408e-24	6.42423e-24	0.000202132
ENSG00000119408.16	6397	1.08377	793.763	326.21	2.08068e-25	9-124223579-T-C	-34027	113	124	0.138393	1	4.85487e-29	-0.420052	0.0344535	9.999e-05	2.38203e-24	6.72552e-24	0.000191133
ENSG00000164237.8	8748	1.03065	1577.26	340.838	8.15617e-27	5-10286630-C-T	-21396	242	303	0.337416	1	2.05202e-29	0.648433	0.0527627	9.999e-05	2.52374e-24	7.12177e-24	8.43266e-05
ENSG00000162522.10	4795	1.03823	656.474	330.861	2.89496e-26	1-32734926-C-A	-6959	53	55	0.0612472	1	1.25608e-29	-1.00623	0.081508	9.999e-05	2.52968e-24	7.13464e-24	0.000206571
ENSG00000170638.9	8108	1.04555	1342.89	332.64	2.10221e-26	22-50217680-A-C	31765	27	29	0.0322222	1	1.23547e-29	-0.4913	0.0397908	9.999e-05	2.60031e-24	7.32986e-24	0.000102883
ENSG00000177576.11	8104	1.02816	1107.75	332.778	1.05385e-26	18-49467880-A-G	-19372	43	49	0.0544444	1	5.81953e-30	-0.506098	0.0407091	9.999e-05	2.60659e-24	7.34356e-24	0.000119295
ENSG00000108771.12	5874	1.04449	648.116	327.495	4.21459e-26	17-42116398-A-G	3665	222	305	0.338889	1	9.96151e-30	-0.345907	0.0279602	9.999e-05	2.65577e-24	7.47805e-24	0.000212586
ENSG00000173559.12	5950	1.03171	1006.99	338.375	1.44317e-26	2-191698847-C-CT	20720	201	245	0.272829	1	2.42743e-29	-0.236754	0.0192944	9.999e-05	2.70551e-24	7.61399e-24	0.000132439
ENSG00000203485.12	8239	1.03786	1208.58	334.588	1.65421e-26	14-104694938-G-A	5332	92	99	0.110245	1	1.37415e-29	-0.556507	0.045116	9.999e-05	2.71799e-24	7.64497e-24	0.000112107
ENSG00000119718.10	6270	1.05194	882.4	332.262	4.82685e-26	14-75058136-G-A	55225	292	374	0.416107	1	2.93832e-29	-0.349305	0.0285173	9.999e-05	2.86816e-24	8.06297e-24	0.000159098
ENSG00000100201.20	6951	1.05256	965.936	330.757	4.57681e-26	22-38574434-G-A	66774	188	217	0.241111	1	2.07095e-29	0.18439	0.015005	9.999e-05	2.88737e-24	8.11259e-24	0.000145568
ENSG00000123636.17	8130	1.05087	615.804	318.088	6.61094e-26	2-159574335-AAAAC-A	-41225	216	256	0.284444	1	2.5014e-30	0.214971	0.0171604	9.999e-05	2.89081e-24	8.11784e-24	0.000227359
ENSG00000163602.10	7503	1.03273	1454.32	336.528	1.22244e-26	3-72455503-A-G	8882	257	306	0.34	1	1.42081e-29	0.180113	0.0146063	9.999e-05	3.15523e-24	8.85559e-24	9.19477e-05
ENSG00000204261.8	22789	1.06864	672.214	301.882	1.56513e-25	6-32845979-G-A	1893	82	89	0.0988889	1	2.10468e-31	-0.562221	0.0439088	9.999e-05	3.16489e-24	8.87791e-24	0.000217617
ENSG00000131446.16	7030	1.02136	1129.79	334.659	9.31934e-27	5-180809824-C-CCA	-5828	109	119	0.137097	1	7.31366e-30	0.260969	0.0210352	9.999e-05	3.37027e-24	9.4489e-24	0.000114911
ENSG00000145936.8	7699	1.03961	1164.49	334.056	2.36091e-26	5-170377581-G-GT	-12096	245	282	0.313348	1	1.85032e-29	0.426736	0.0346902	9.999e-05	3.45197e-24	9.67274e-24	0.000116871
ENSG00000187266.13	7089	1.02875	919.233	335.959	1.77285e-26	19-11321225-G-A	-63087	247	315	0.35	1	1.93103e-29	0.392629	0.0319302	9.999e-05	3.56146e-24	9.97413e-24	0.000143976
ENSG00000158887.15	7493	1.04103	947.862	331.379	3.25694e-26	1-161306153-C-T	-3801	26	26	0.0288889	1	1.58777e-29	-1.10339	0.0895707	9.999e-05	3.61509e-24	1.01151e-23	0.000144099
ENSG00000161513.11	8176	1.03604	1492.47	337.718	1.60822e-26	17-74871411-C-T	-1620	72	90	0.1	1	2.41834e-29	0.629351	0.0512877	9.999e-05	3.61569e-24	1.01151e-23	9.03618e-05
ENSG00000141027.20	6829	1.04972	863.097	329.218	5.57929e-26	17-16268373-CTT-C	52282	270	347	0.386161	1	1.92499e-29	-0.173029	0.014071	9.999e-05	3.65998e-24	1.02335e-23	0.000161759
ENSG00000279425.1	5775	1.05705	294.493	311.282	2.49372e-25	19-24026669-T-G	-51812	138	154	0.173423	1	2.92625e-30	0.760023	0.0607556	9.999e-05	3.91166e-24	1.09313e-23	0.000482705
ENSG00000120008.15	8844	1.05203	1310.89	331.881	4.42963e-26	10-120847817-C-T	-3529	93	98	0.109131	1	2.47843e-29	0.466316	0.0380101	9.999e-05	3.9542e-24	1.10442e-23	0.000107124
ENSG00000223510.6	10682	1.0171	1816.67	335.066	5.8188e-27	17-14037292-T-C	-199570	289	366	0.406667	1	4.66752e-30	-0.660453	0.0530189	9.999e-05	4.24586e-24	1.18525e-23	7.06697e-05
ENSG00000137845.14	8026	1.0462	1185.51	331.033	3.98771e-26	15-58478324-C-T	-271654	84	90	0.1	1	1.86824e-29	0.248345	0.0201903	9.999e-05	4.30985e-24	1.20246e-23	0.000116731
ENSG00000073584.18	7113	1.0425	717.965	326.733	5.51712e-26	17-40627718-ATT-A	-20581	313	409	0.455457	1	1.16758e-29	-0.289709	0.0234517	9.999e-05	4.34097e-24	1.21049e-23	0.000190946
ENSG00000112167.9	8097	1.06523	934.815	325.132	1.32158e-25	6-39111327-G-A	-3862	206	259	0.287778	1	2.33087e-29	0.563168	0.0458786	9.999e-05	4.46982e-24	1.24575e-23	0.000155196
ENSG00000120647.9	5840	1.01454	890.613	335.946	1.16957e-26	12-389569-C-CGGG	114	145	164	0.183857	1	1.20961e-29	-0.663367	0.0537163	9.999e-05	4.79634e-24	1.33604e-23	0.000143171
ENSG00000185800.11	7996	1.028	1260.05	332.808	1.71586e-26	19-45722221-C-T	-70581	23	24	0.0266667	1	1.01477e-29	1.04433	0.0844291	9.999e-05	4.95518e-24	1.37954e-23	0.000104832
ENSG00000177951.17	4403	1.05063	601.307	324.747	1.19693e-25	11-198986-T-C	-8442	303	392	0.435556	1	1.927e-29	0.343711	0.0279514	9.999e-05	5.32703e-24	1.48227e-23	0.000232698
ENSG00000165271.16	7472	1.05399	764.073	327.841	1.13773e-25	9-33467579-T-C	-6351	175	195	0.217634	1	3.32794e-29	0.304784	0.0249113	9.999e-05	5.46737e-24	1.52051e-23	0.000184678
ENSG00000148719.14	7052	1.03855	759.215	328.07	5.35441e-26	10-72360338-C-CCAAAA	5108	284	385	0.428731	1	1.46757e-29	-0.16829	0.0136515	9.999e-05	5.47811e-24	1.52268e-23	0.000178767
ENSG00000155893.12	7752	1.02666	925.405	329.357	2.56439e-26	3-141226843-T-C	-1883	279	349	0.387778	1	8.14827e-30	0.343609	0.0277236	9.999e-05	5.85144e-24	1.62557e-23	0.000142241
ENSG00000221890.3	6503	1.05229	911.746	329.965	9.46943e-26	22-38845651-A-T	1669	98	108	0.12	1	4.06356e-29	0.659921	0.0540383	9.999e-05	5.92172e-24	1.64422e-23	0.000154116
ENSG00000262877.4	8461	1.02745	1338.48	339.944	1.87727e-26	17-81389928-C-T	-328	90	94	0.104677	1	4.35842e-29	0.752613	0.0616687	9.999e-05	5.95158e-24	1.65162e-23	9.85493e-05
ENSG00000267838.2	10381	1.03066	2448.72	342.661	1.25184e-26	19-54443528-C-T	3984	269	338	0.375556	1	4.61431e-29	-0.543879	0.0445889	9.999e-05	6.17362e-24	1.71233e-23	5.43182e-05
ENSG00000066583.11	7867	1.03642	597.985	325.846	6.89084e-26	5-128927782-G-T	-166969	254	318	0.35412	1	1.26559e-29	-0.582429	0.0471819	9.999e-05	6.20555e-24	1.72026e-23	0.000225729
ENSG00000172985.10	6220	1.06112	663.726	328.678	2.11653e-25	2-109225114-A-G	95766	116	133	0.148438	1	7.95184e-29	-0.67825	0.0558887	9.999e-05	6.31373e-24	1.74932e-23	0.000216381
ENSG00000106603.18	6819	1.03641	772.159	329.707	5.99127e-26	7-43681344-A-T	-48373	94	102	0.113333	1	2.29573e-29	0.551339	0.0449087	9.999e-05	7.00251e-24	1.93912e-23	0.00017481
ENSG00000197816.13	6671	1.05977	629.95	326.972	2.36202e-25	9-97238449-A-G	-68912	15	16	0.0177778	1	6.50604e-29	1.89215	0.155623	9.999e-05	7.18523e-24	1.98866e-23	0.000227225
ENSG00000163866.8	6120	1.04947	976.044	335.692	9.53353e-26	1-34848325-TCA-T	-11491	331	450	0.5	1	1.20596e-28	0.340112	0.0281358	9.999e-05	7.40371e-24	2.04803e-23	0.00014295
ENSG00000144567.10	6650	1.03946	892.371	332.96	6.40614e-26	2-219182253-C-A	5921	318	435	0.483333	1	4.62096e-29	-0.225384	0.0184779	9.999e-05	7.44769e-24	2.0591e-23	0.000152447
ENSG00000271553.1	6581	1.05203	721.015	326.518	1.52607e-25	7-128548141-C-T	-118902	262	307	0.341871	1	3.60653e-29	-0.537473	0.0439628	9.999e-05	7.7462e-24	2.14049e-23	0.000194751
ENSG00000250742.2	6792	1.04728	937.955	334.041	9.40265e-26	12-54182016-C-A	55918	250	317	0.352222	1	8.72972e-29	0.738766	0.0609287	9.999e-05	7.83045e-24	2.16262e-23	0.000147938
ENSG00000172123.12	6110	1.05629	863.872	327.514	1.58202e-25	17-35433192-C-T	-91	127	141	0.156667	1	4.55889e-29	0.579917	0.047538	9.999e-05	7.83871e-24	2.16375e-23	0.00016428
ENSG00000270804.1	6905	1.02903	1065.88	337.56	3.50689e-26	19-57868618-C-T	445	243	288	0.320713	1	5.58966e-29	0.542667	0.0445691	9.999e-05	8.24359e-24	2.27429e-23	0.00012426
ENSG00000175463.11	5903	1.03918	563.304	321.292	1.10474e-25	11-67410311-T-C	6396	23	25	0.0278396	1	8.81202e-30	0.422357	0.0341016	9.999e-05	8.2533e-24	2.27456e-23	0.000241316
ENSG00000108244.16	7470	1.02972	778.527	326.501	4.97681e-26	17-40935654-G-A	-1980	305	391	0.434444	1	9.90453e-30	0.404051	0.0326584	9.999e-05	8.25199e-24	2.27456e-23	0.000170423
ENSG00000104497.13	7805	1.05385	707.159	323.965	1.87794e-25	8-81829341-C-CA	-13525	292	390	0.434298	1	2.7831e-29	0.254907	0.0208001	9.999e-05	8.60626e-24	2.37057e-23	0.000199471
ENSG00000183542.5	9178	1.04728	858.421	326.506	1.17069e-25	12-10428847-T-G	19090	285	386	0.429688	1	2.65229e-29	-0.377192	0.0307648	9.999e-05	8.97843e-24	2.47177e-23	0.000161643
ENSG00000089327.14	7679	1.04748	1126.03	331.553	9.16761e-26	19-35174061-A-G	19331	304	433	0.481859	1	5.30546e-29	0.144627	0.0118724	9.999e-05	9.13705e-24	2.5141e-23	0.000123295
ENSG00000188846.13	7080	1.07151	755.233	327.911	4.31257e-25	3-40464170-G-A	6878	292	396	0.44	1	1.55224e-28	0.197467	0.0163745	9.999e-05	9.16957e-24	2.52171e-23	0.000195058
ENSG00000130312.6	8297	1.05181	1383.5	332.887	9.31014e-26	19-17302138-T-C	9306	251	309	0.343333	1	6.94965e-29	0.326661	0.0268833	9.999e-05	9.2465e-24	2.54152e-23	0.000101445
ENSG00000174130.12	8585	1.03453	1112.13	328.86	5.01633e-26	4-38886312-C-T	42521	164	183	0.203786	1	1.58979e-29	-0.339644	0.0275718	9.999e-05	9.36819e-24	2.57361e-23	0.000120794
ENSG00000165233.17	7529	1.04611	641.319	323.041	1.58434e-25	9-93097457-T-C	1239	269	351	0.39	1	1.90356e-29	-0.298604	0.0242804	9.999e-05	9.63951e-24	2.64674e-23	0.000215721
ENSG00000246100.3	7537	1.03223	1295.78	337.238	3.95723e-26	11-115707545-A-C	-53082	149	170	0.188889	1	6.02282e-29	0.850452	0.0698963	9.999e-05	9.67129e-24	2.6539e-23	0.000103063
ENSG00000126368.5	6492	1.04166	741.368	330.238	1.10571e-25	17-40096407-G-A	-4318	145	167	0.185556	1	5.10814e-29	0.449735	0.0369056	9.999e-05	9.6758e-24	2.6539e-23	0.000184524
ENSG00000160789.19	5010	1.03738	648.877	330.877	1.07355e-25	1-156119533-G-T	36960	122	146	0.162222	1	5.57987e-29	0.462084	0.0379503	9.999e-05	1.01802e-23	2.79078e-23	0.000208536
ENSG00000168268.10	5098	1.05461	420.131	318.797	4.09479e-25	3-52539828-G-A	4774	316	405	0.45	1	2.483e-29	-0.451219	0.0367802	9.999e-05	1.08781e-23	2.98051e-23	0.000336352
ENSG00000242616.3	8221	1.05747	854.144	321.964	2.31536e-25	9-111671370-A-G	10035	225	265	0.294444	1	2.39173e-29	0.198786	0.016198	9.999e-05	1.09093e-23	2.98748e-23	0.00016664
ENSG00000269834.5	11168	1.01771	1830.34	336.679	1.67119e-26	19-52394860-GA-G	-2906	114	119	0.132222	1	2.07328e-29	0.935318	0.0761136	9.999e-05	1.21222e-23	3.31789e-23	7.02538e-05
ENSG00000130475.14	8189	1.03921	1524.54	338.437	6.10579e-26	19-17750888-A-G	3170	170	190	0.212528	1	1.21807e-28	-0.231099	0.0191195	9.999e-05	1.25229e-23	3.42573e-23	8.91796e-05
ENSG00000143851.15	6856	1.03568	1258.47	338.368	6.29557e-26	1-202162161-G-A	573	175	187	0.208241	1	1.24439e-28	-0.404609	0.0334812	9.999e-05	1.2694e-23	3.47071e-23	0.000107063
ENSG00000105447.12	8889	1.03244	1440.59	336.609	4.9344e-26	19-48448622-T-C	2849	155	194	0.216518	1	6.84998e-29	-0.296439	0.0243929	9.999e-05	1.34016e-23	3.66225e-23	9.27544e-05
ENSG00000229833.9	10321	1.02442	1897.42	336.177	2.51393e-26	19-7625798-C-T	-3939	156	181	0.201111	1	2.974e-29	-0.34776	0.0283943	9.999e-05	1.34521e-23	3.67411e-23	6.89745e-05
ENSG00000120071.13	6250	1.04982	429.036	323.318	3.95586e-25	17-46737572-CGT-C	512183	258	334	0.37156	1	5.82162e-29	0.322753	0.0265177	9.999e-05	1.36662e-23	3.73064e-23	0.000325455
ENSG00000176463.13	9409	1.0564	1529.4	329.553	1.53955e-25	15-91854794-T-C	1099	232	300	0.333333	1	6.53381e-29	-0.181801	0.0149531	9.999e-05	1.38465e-23	3.77786e-23	9.28231e-05
ENSG00000134809.8	7242	1.06164	435.871	318.626	7.01863e-25	11-57539225-T-C	8422	254	303	0.336667	1	4.52885e-29	-0.411374	0.0337198	9.999e-05	1.40491e-23	3.83113e-23	0.000329891
ENSG00000181097.5	7314	1.03693	1012.48	332.323	9.22523e-26	8-143691909-G-T	-4245	228	292	0.324444	1	6.18366e-29	-0.675302	0.0555149	9.999e-05	1.41187e-23	3.84808e-23	0.000133501
ENSG00000173113.6	5153	1.04447	641.61	325.809	2.13393e-25	11-64317591-G-C	-493	47	51	0.0567929	1	4.62417e-29	-0.482196	0.0395327	9.999e-05	1.43105e-23	3.8983e-23	0.000214735
ENSG00000133612.18	8619	1.04072	1435.33	332.959	8.22652e-26	7-151085530-G-A	-301	297	383	0.426503	1	6.12729e-29	-0.299576	0.0246253	9.999e-05	1.48454e-23	4.0419e-23	9.50873e-05
ENSG00000214888.2	9148	1.02927	944.248	315.7	7.27123e-26	9-87932537-C-G	73138	305	420	0.466667	1	1.69908e-30	-0.557569	0.044355	9.999e-05	1.52247e-23	4.143e-23	0.000140351
ENSG00000070831.15	8073	1.02345	1207.1	335.396	4.26255e-26	1-22019154-C-T	-33473	281	362	0.403118	1	4.63298e-29	0.209657	0.017189	9.999e-05	1.52851e-23	4.15726e-23	0.000108144
ENSG00000164039.14	6867	1.05041	599.24	326.439	3.46151e-25	4-103099624-C-G	-259	295	376	0.417778	1	9.11447e-29	0.338224	0.0279059	9.999e-05	1.63803e-23	4.4528e-23	0.000233371
ENSG00000164253.13	7694	1.02826	1075.36	334.824	6.54039e-26	5-77495805-A-AC	-124806	275	360	0.4	1	6.72368e-29	0.426447	0.0350846	9.999e-05	1.64372e-23	4.46591e-23	0.000122919
ENSG00000143753.12	7191	1.02266	625.007	322.427	8.55691e-26	1-224227807-A-G	52051	61	62	0.0688889	1	8.22055e-30	0.63735	0.0514278	9.999e-05	1.65654e-23	4.49838e-23	0.000208419
ENSG00000228696.8	6473	1.04207	431.623	321.591	3.24846e-25	17-46365379-T-A	3582	261	330	0.366667	1	3.29879e-29	0.786932	0.064314	9.999e-05	1.65775e-23	4.49931e-23	0.000317244
ENSG00000069493.14	8854	1.03258	911.072	326.097	9.73053e-26	12-9694537-C-T	29568	175	213	0.236667	1	1.97887e-29	-0.261844	0.021299	9.999e-05	1.67169e-23	4.53479e-23	0.00014671
ENSG00000197746.13	7818	1.04668	1092.78	329.166	1.65824e-25	10-71818746-G-A	-32629	261	337	0.375278	1	6.60509e-29	0.137809	0.011336	9.999e-05	1.71541e-23	4.65094e-23	0.00012679
ENSG00000267453.7	9161	1.03407	1141.71	333.031	8.74295e-26	19-15865674-A-T	770	341	450	0.5	1	6.65222e-29	-0.628286	0.0516851	9.999e-05	1.75092e-23	4.74473e-23	0.000117525
ENSG00000171469.10	8205	1.02979	1137.84	334.724	7.28067e-26	19-9614902-A-C	-6497	99	106	0.117778	1	7.44319e-29	-0.512499	0.0422045	9.999e-05	1.79801e-23	4.86982e-23	0.000116632
ENSG00000014216.15	5148	1.06051	522.447	316.209	7.046e-25	11-65180806-A-C	-388	230	269	0.299555	1	2.80643e-29	0.157772	0.012875	9.999e-05	1.80876e-23	4.89637e-23	0.000274471
ENSG00000179698.13	6877	1.02399	975.027	332.804	6.442e-26	8-144109615-C-A	1889	53	56	0.0623608	1	4.51454e-29	1.04624	0.0857561	9.999e-05	1.82366e-23	4.93413e-23	0.000134069
ENSG00000099800.7	9636	1.0463	2077.8	337.114	9.32656e-26	19-2419251-T-C	-8386	318	418	0.465247	1	1.52991e-28	-0.250529	0.0207717	9.999e-05	1.8759e-23	5.07281e-23	6.66217e-05
ENSG00000206149.10	6796	1.01648	1040.92	337.901	4.31009e-26	15-28652914-A-AAGTGTAAGTC	62725	135	161	0.187646	1	7.49286e-29	-0.703773	0.0579596	9.999e-05	1.90812e-23	5.15725e-23	0.000123129
ENSG00000203363.2	7175	1.04081	740.487	325.796	2.04841e-25	2-85703510-T-TTTTC	16463	240	287	0.319599	1	4.40052e-29	-0.729892	0.0598123	9.999e-05	1.91807e-23	5.18145e-23	0.000184343
ENSG00000089737.16	8898	1.03389	1591.47	341.313	6.95372e-26	14-94063333-TAAG-T	-17912	255	310	0.345212	1	2.37437e-28	-0.167667	0.0139597	9.999e-05	1.966e-23	5.30816e-23	8.42744e-05
ENSG00000149177.12	6477	1.03172	214.39	308.264	4.68642e-25	11-48002953-GA-G	22395	148	178	0.201357	1	3.30929e-30	0.203723	0.0163035	9.999e-05	1.98728e-23	5.36284e-23	0.000621906
ENSG00000115816.14	9163	1.04982	1174.81	326.865	2.16749e-25	2-37272146-T-C	40516	228	268	0.298441	1	5.77466e-29	-0.230116	0.0189052	9.999e-05	2.09251e-23	5.64386e-23	0.00011887
ENSG00000168528.11	6633	1.04954	876.084	329.55	2.87269e-25	1-31420532-G-GTTGT	10967	114	135	0.15	1	1.32962e-28	-0.656645	0.0543712	9.999e-05	2.09608e-23	5.65056e-23	0.000159287
ENSG00000181523.12	9193	1.04989	1742.74	338.573	1.49827e-25	17-80201684-T-C	-19231	328	436	0.484444	1	3.38198e-28	-0.358354	0.0299369	9.999e-05	2.14085e-23	5.76826e-23	8.01489e-05
ENSG00000276550.4	3344	1.04961	727.548	334.11	3.56268e-25	15-22575313-G-A	79743	97	103	0.118391	1	3.95498e-28	-0.899807	0.0752827	9.999e-05	2.15474e-23	5.80266e-23	0.000191835
ENSG00000274114.2	9082	1.02844	2007.34	344.817	4.60598e-26	17-6653219-G-C	-3815	301	390	0.434152	1	2.83259e-28	-0.455909	0.0380221	9.999e-05	2.15728e-23	5.80647e-23	6.58828e-05
ENSG00000170092.14	4724	1.0254	683.915	337.563	1.29571e-25	7-75472441-A-T	-21184	240	316	0.351893	1	2.3957e-28	-0.672832	0.0560236	9.999e-05	2.41389e-23	6.49379e-23	0.000191832
ENSG00000109944.10	8003	1.02236	1522.87	342.717	5.27844e-26	11-122878416-C-CG	-4112	90	98	0.109375	1	2.25836e-28	0.808769	0.0673046	9.999e-05	2.55209e-23	6.86204e-23	8.54767e-05
ENSG00000177483.11	9292	1.02404	1354.95	339.75	6.4713e-26	2-237773259-C-T	-25486	109	120	0.13363	1	1.65188e-28	0.663899	0.0550848	9.999e-05	2.55996e-23	6.87963e-23	9.64906e-05
ENSG00000129596.4	9198	1.00376	981.158	329.031	3.21837e-26	5-115795209-C-T	-21745	121	131	0.145556	1	9.90422e-30	0.876346	0.0708327	9.999e-05	2.59529e-23	6.97096e-23	0.000126266
ENSG00000105486.13	8553	1.03776	1428.35	334.916	1.2853e-25	19-48120183-G-A	-50420	82	86	0.0955556	1	1.45958e-28	-0.616924	0.0511272	9.999e-05	2.72811e-23	7.3239e-23	9.48352e-05
ENSG00000259031.1	7826	1.03528	1353.4	330.254	1.22913e-25	14-100548081-G-C	7951	283	377	0.418889	1	5.7793e-29	0.640988	0.0526607	9.999e-05	2.79278e-23	7.49364e-23	9.94518e-05
ENSG00000234284.6	9624	1.02928	1503.96	331.814	8.40575e-26	5-179023279-A-G	-473	213	249	0.276667	1	5.05282e-29	0.424885	0.0348629	9.999e-05	2.85186e-23	7.64823e-23	8.81242e-05
ENSG00000139651.10	7979	1.03744	957.86	327.28	1.98875e-25	12-53191087-A-G	10387	75	84	0.0935412	1	5.66591e-29	0.50855	0.0417724	9.999e-05	2.88196e-23	7.72493e-23	0.000141294
ENSG00000160949.16	5125	1.0398	723.014	329.435	3.09581e-25	8-144432772-C-A	-11672	316	432	0.481027	1	1.41692e-28	-0.323741	0.0268223	9.999e-05	3.0255e-23	8.10551e-23	0.000188314
ENSG00000146826.16	5238	1.04323	497.019	319.85	5.36654e-25	7-100141256-C-T	-17459	116	127	0.141111	1	4.209e-29	-0.249057	0.020401	9.999e-05	3.05742e-23	8.1868e-23	0.000276319
ENSG00000176681.14	6383	1.08353	386.104	311.494	5.05454e-24	17-45703195-C-T	-589538	130	147	0.163333	1	1.15124e-28	0.906083	0.074923	9.999e-05	3.50145e-23	9.37092e-23	0.000392655
ENSG00000108509.20	9261	1.04574	1232.83	329.888	2.78914e-25	17-4995935-CAAAAT-C	8283	120	128	0.142539	1	1.37013e-28	0.254107	0.0210464	9.999e-05	3.51568e-23	9.39932e-23	0.00011212
ENSG00000130332.14	9466	1.03283	2372.91	345.608	7.76593e-26	19-2326898-C-T	-1716	313	414	0.461025	1	5.7533e-28	-0.224579	0.0188574	9.999e-05	3.51428e-23	9.39932e-23	5.6368e-05
ENSG00000135862.5	7305	1.04416	799.719	334.018	4.03261e-25	1-183018917-C-T	-4543	272	349	0.387778	1	4.47046e-28	-0.380498	0.031872	9.999e-05	3.55706e-23	9.50504e-23	0.000172149
ENSG00000129103.17	7768	1.03589	674.095	325.963	3.24119e-25	7-56009542-C-A	-54460	150	169	0.188616	1	7.71232e-29	0.372474	0.0306836	9.999e-05	3.59224e-23	9.5941e-23	0.000199971
ENSG00000129538.13	9521	1.0342	1833.87	338.675	1.18727e-25	14-20802929-G-C	-349	73	87	0.096882	1	2.66104e-28	1.02313	0.085277	9.999e-05	3.89712e-23	1.0403e-22	7.31932e-05
ENSG00000009790.14	7884	1.05326	974.87	326.23	5.58012e-25	1-209756234-C-A	202	146	159	0.176667	1	1.51757e-28	-0.325679	0.0270004	9.999e-05	3.9162e-23	1.04481e-22	0.000144486
ENSG00000032742.17	8622	1.05373	1170.5	333.043	4.7539e-25	13-20567343-G-A	274	311	402	0.446667	1	4.50313e-28	-0.520102	0.0435688	9.999e-05	3.91803e-23	1.04481e-22	0.000120482
ENSG00000225402.1	9116	1.0302	969.302	322.41	1.87094e-25	2-37829016-T-C	12101	306	381	0.424276	1	2.03799e-29	-0.514239	0.0418407	9.999e-05	3.9474e-23	1.0521e-22	0.000137053
ENSG00000244731.7	29344	1.06901	578.057	293.067	2.03465e-24	6-32037490-C-T	55466	81	86	0.0961969	1	7.15535e-31	-1.09913	0.086767	9.999e-05	4.09965e-23	1.09212e-22	0.00025329
ENSG00000157637.12	8437	1.0579	1173.27	329.941	6.09039e-25	17-81297326-C-T	1779	92	98	0.108889	1	3.36734e-28	0.29828	0.0249172	9.999e-05	4.15616e-23	1.1066e-22	0.000121446
ENSG00000256582.1	8864	1.04081	977.163	329.613	3.30181e-25	12-9693925-C-G	-10152	306	429	0.477728	1	1.57695e-28	-0.530944	0.0440339	9.999e-05	4.20588e-23	1.11927e-22	0.000139701
ENSG00000138399.17	8767	1.06602	1156.34	328.953	9.15133e-25	2-169573465-G-A	-410	87	101	0.112222	1	4.46021e-28	0.383963	0.0321615	9.999e-05	4.23664e-23	1.12687e-22	0.000125712
ENSG00000253716.5	7906	1.03647	1073.09	333.173	2.48779e-25	8-143277458-G-A	-4232	326	421	0.467778	1	2.22165e-28	-0.521264	0.043372	9.999e-05	4.29315e-23	1.14132e-22	0.000125812
ENSG00000178927.17	7105	1.03816	874.689	330.953	3.52603e-25	17-82447676-T-C	-3153	147	166	0.184855	1	2.18349e-28	-0.174549	0.014521	9.999e-05	4.58343e-23	1.21786e-22	0.000155012
ENSG00000114541.14	7539	1.0665	726.912	318.164	1.61293e-24	3-69353851-A-T	-188732	29	31	0.0344444	1	1.10335e-28	1.09339	0.0903749	9.999e-05	4.61698e-23	1.22615e-22	0.0002002
ENSG00000279344.1	7965	1.03824	1343.7	341.215	2.38703e-25	16-53440781-C-T	-40769	318	421	0.46882	1	9.07183e-28	0.557248	0.0469974	9.999e-05	4.75444e-23	1.26201e-22	0.00010093
ENSG00000167074.14	5771	1.06232	351.099	309.47	2.8395e-24	22-41386419-C-A	19086	143	168	0.187082	1	3.80546e-29	0.552287	0.045197	9.999e-05	4.7629e-23	1.26361e-22	0.000410207
ENSG00000158286.12	8059	1.06011	1284.18	333.133	7.05643e-25	1-6200603-A-C	-5573	232	282	0.314031	1	7.14589e-28	-0.490392	0.0412633	9.999e-05	4.79428e-23	1.27128e-22	0.000111567
ENSG00000176022.4	5677	1.04229	841.564	328.002	4.91097e-25	1-1231710-CCCCCGGGAA-C	-555	120	138	0.153333	1	1.83269e-28	-0.450271	0.0373966	9.999e-05	5.05712e-23	1.3403e-22	0.000162817
ENSG00000138459.8	9031	1.03068	813.934	324.932	2.99793e-25	3-112594748-A-C	32701	179	225	0.250557	1	5.77594e-29	-0.375295	0.0308324	9.999e-05	5.23165e-23	1.38584e-22	0.000163414
ENSG00000086730.16	3961	1.04463	617.626	331.441	7.94163e-25	7-74230569-T-C	30917	108	116	0.129176	1	6.00129e-28	-0.315189	0.0264764	9.999e-05	5.38342e-23	1.42532e-22	0.000223162
ENSG00000124588.19	9231	1.03216	1504.96	336.274	1.82647e-25	6-3022530-G-A	28599	65	72	0.0818182	1	2.77669e-28	-0.585633	0.0488316	9.999e-05	5.49103e-23	1.45307e-22	8.87233e-05
ENSG00000033050.7	8466	1.05777	1249.99	326.145	7.47539e-25	7-151229215-CA-C	1985	205	244	0.271396	1	2.09097e-28	0.25579	0.0212709	9.999e-05	5.55425e-23	1.46905e-22	0.000113956
ENSG00000109452.12	7350	1.03827	525.974	321.52	7.12373e-25	4-142704109-G-A	-143323	197	226	0.25167	1	8.14028e-29	-0.233188	0.0192192	9.999e-05	5.57872e-23	1.47477e-22	0.000257841
ENSG00000275395.4	7736	1.03283	1142.78	340.361	2.52543e-25	19-39941933-C-T	7307	161	184	0.204444	1	8.30067e-28	0.548507	0.0462203	9.999e-05	5.58348e-23	1.47527e-22	0.000117042
ENSG00000184164.14	10366	1.01968	1776.95	336.68	8.72446e-26	22-49914284-T-C	-3883	183	207	0.23	1	1.31108e-28	0.436786	0.0361617	9.999e-05	5.72081e-23	1.51079e-22	7.27419e-05
ENSG00000272277.1	9292	1.06015	1503.81	334.764	7.18692e-25	6-3068823-C-T	-71	322	418	0.465479	1	9.79435e-28	-0.646108	0.0545322	9.999e-05	5.76959e-23	1.5229e-22	9.5282e-05
ENSG00000170915.8	8162	1.03473	897.017	331.303	3.6503e-25	6-52333987-A-C	-27434	246	307	0.341111	1	2.42382e-28	-0.327833	0.0273002	9.999e-05	5.7852e-23	1.52624e-22	0.000149837
ENSG00000273270.1	6405	1.03767	692.516	327.527	5.55581e-25	7-128701707-G-A	170638	191	223	0.24833	1	1.93013e-28	-0.692861	0.0575728	9.999e-05	5.90791e-23	1.55782e-22	0.000195541
ENSG00000176170.13	8642	1.04814	1490.39	335.723	4.40251e-25	17-76381613-G-T	5029	289	360	0.40067	1	6.72012e-28	0.434983	0.0365793	9.999e-05	6.1384e-23	1.61778e-22	9.33092e-05
ENSG00000060762.18	10183	1.01475	1735.61	340.774	7.82659e-26	6-166259478-G-T	-123535	229	270	0.3	1	2.45397e-28	0.425683	0.0354528	9.999e-05	6.42294e-23	1.69191e-22	7.3511e-05
ENSG00000228775.7	5267	1.04689	719.267	335.314	9.10895e-25	7-141769961-C-CT	31641	293	367	0.408686	1	1.40955e-27	0.704493	0.0596711	9.999e-05	6.51711e-23	1.71584e-22	0.000192727
ENSG00000154222.14	6420	1.05063	586.747	325.61	1.37249e-24	1-52351287-T-C	-14906	43	46	0.0512249	1	3.80881e-28	0.783538	0.0655313	9.999e-05	6.73658e-23	1.77273e-22	0.00023847
ENSG00000260708.1	9082	1.02437	1650.17	335.779	1.41205e-25	22-46762282-G-A	-281	219	265	0.2951	1	1.90209e-28	-0.606941	0.0504263	9.999e-05	6.84781e-23	1.80108e-22	7.92986e-05
ENSG00000092094.10	8252	1.03304	1870.51	345.421	1.90288e-25	14-20448828-G-A	-6277	326	444	0.49442	1	1.47595e-27	0.314938	0.0266875	9.999e-05	6.86316e-23	1.8042e-22	7.15464e-05
ENSG00000197965.11	7414	1.0181	1163.58	337.445	1.49924e-25	1-167766088-T-TTA	44896	42	47	0.0522222	1	2.75793e-28	0.775854	0.0646885	9.999e-05	6.98829e-23	1.83617e-22	0.000110625
ENSG00000197563.10	7771	1.05753	1022.93	329.22	1.12356e-24	18-62230372-T-G	43254	68	72	0.0801782	1	5.92238e-28	-0.74196	0.062318	9.999e-05	6.99483e-23	1.83695e-22	0.000139167
ENSG00000136205.16	8779	1.04176	1131.73	335.142	4.87493e-25	7-47574946-C-T	-7612	89	105	0.116667	1	6.78307e-28	-0.548485	0.0461282	9.999e-05	7.01654e-23	1.84172e-22	0.000120911
ENSG00000091592.15	9296	1.05336	1492.06	334.002	6.60661e-25	17-5591382-T-C	-28042	72	78	0.0868597	1	7.76679e-28	-0.504686	0.0425003	9.999e-05	7.29005e-23	1.91255e-22	9.44292e-05
ENSG00000146243.13	7815	1.03465	544.729	321.741	7.67921e-25	6-79020170-T-A	152698	303	402	0.447191	1	9.27624e-29	0.473643	0.0390854	9.999e-05	7.48549e-23	1.96283e-22	0.000246671
ENSG00000186184.16	8916	1.04465	1497.59	338.553	4.58894e-25	13-27620669-G-A	-73	231	287	0.318889	1	1.167e-27	-0.310902	0.0262852	9.999e-05	7.65258e-23	2.00563e-22	9.20459e-05
ENSG00000227191.8	8876	1.03298	1064.01	333.102	4.13929e-25	7-38192944-G-GT	-56628	54	55	0.0612472	1	3.89348e-28	-0.859711	0.0719172	9.999e-05	8.57599e-23	2.24651e-22	0.000125755
ENSG00000230910.2	9329	1.07161	624.998	318.999	4.24215e-24	6-68740973-A-T	105946	217	254	0.282851	1	4.05467e-28	-0.599573	0.0501755	9.999e-05	8.63239e-23	2.26014e-22	0.000235752
ENSG00000217702.2	5863	1.02094	836.192	340.576	2.99482e-25	2-74123314-C-G	-7269	169	186	0.206667	1	1.0407e-27	0.797568	0.0673553	9.999e-05	8.75723e-23	2.29167e-22	0.000155085
ENSG00000262222.1	10382	1.04038	1647.9	335.241	3.90456e-25	16-10923871-G-C	-16848	57	61	0.0677778	1	5.38493e-28	-0.769614	0.0645814	9.999e-05	8.81569e-23	2.3058e-22	8.27496e-05
ENSG00000121742.16	9128	1.0425	1092.46	334.391	6.52541e-25	13-20477276-T-A	244881	250	300	0.334076	1	8.21683e-28	0.724058	0.0610072	9.999e-05	8.83645e-23	2.31007e-22	0.000125494
ENSG00000143315.6	7881	1.02957	1133.72	336.844	3.48002e-25	1-160012685-G-A	-19306	60	62	0.0690423	1	6.32348e-28	0.707979	0.0595015	9.999e-05	9.07155e-23	2.37033e-22	0.000116988
ENSG00000026103.21	7494	1.03692	945.934	332.452	6.05828e-25	10-88996199-G-GT	5617	296	390	0.434298	1	5.3142e-28	0.224339	0.0188228	9.999e-05	9.26629e-23	2.42e-22	0.000142888
ENSG00000137574.10	8130	1.0494	861.418	331.885	1.19948e-24	8-55756980-AG-A	-16162	114	118	0.131111	1	1.0379e-27	-0.504097	0.0425703	9.999e-05	9.29015e-23	2.42501e-22	0.000161944
ENSG00000251669.5	10748	1.05468	1623.55	331.095	8.20103e-25	4-3955059-T-A	-360	294	372	0.413333	1	5.84186e-28	-0.584024	0.0490463	9.999e-05	9.3852e-23	2.44859e-22	8.70675e-05
ENSG00000257702.3	6570	1.0498	920.471	329.267	1.2064e-24	2-74492783-G-T	-9812	130	148	0.164444	1	6.47851e-28	0.63184	0.0531149	9.999e-05	9.83057e-23	2.56349e-22	0.000151704
ENSG00000054179.11	6714	1.03738	1209.87	335.117	5.25978e-25	9-137073450-GCTCTGACCACTTC-G	19405	199	236	0.262806	1	7.35279e-28	-0.524813	0.0441718	9.999e-05	1.00984e-22	2.632e-22	0.00011185
ENSG00000147883.10	7944	1.05436	878.177	322.333	1.60371e-24	9-22030439-A-G	21076	92	102	0.113333	1	2.4538e-28	-0.701984	0.0584643	9.999e-05	1.01136e-22	2.63466e-22	0.000160832
ENSG00000197448.13	4381	1.04113	504.689	331.608	1.51018e-24	7-143247556-AAAAGAAAGAAAGAAAGAAAAAG-A	3463	51	54	0.0608108	1	1.28143e-27	-0.430652	0.0364427	9.999e-05	1.01301e-22	2.63761e-22	0.000270681
ENSG00000203814.6	3414	1.0415	356.576	324.356	2.25215e-24	1-149770974-G-A	-41399	16	16	0.0177778	1	5.33672e-28	1.41113	0.118403	9.999e-05	1.05089e-22	2.73489e-22	0.000383439
ENSG00000118046.14	9355	1.04028	2475.58	342.304	3.21083e-25	19-1207239-G-T	29681	187	218	0.242222	1	1.52127e-27	-0.221033	0.0187357	9.999e-05	1.10354e-22	2.87046e-22	5.50709e-05
ENSG00000128944.13	6607	1.02689	710.288	329.097	5.95684e-25	15-40409403-G-GA	26682	62	65	0.0743707	1	2.80601e-28	0.94743	0.0790071	9.999e-05	1.11362e-22	2.89523e-22	0.000185428
ENSG00000213390.10	6565	1.05694	881.78	324.785	2.02202e-24	10-97250338-C-T	-42335	38	39	0.0436242	1	5.1047e-28	0.713747	0.0598625	9.999e-05	1.14489e-22	2.97502e-22	0.000161206
ENSG00000223638.3	9823	0.992465	1160.35	296.69	6.90537e-26	19-55784314-CAT-C	25300	170	190	0.211581	1	2.25167e-32	0.736329	0.0564127	9.999e-05	1.17937e-22	3.06308e-22	0.000103535
ENSG00000182670.13	8382	1.04359	1093.25	329.287	9.10216e-25	21-37120357-T-G	47131	312	403	0.447778	1	4.71568e-28	0.221105	0.0185301	9.999e-05	1.18631e-22	3.07958e-22	0.000125748
[truncated: 17,456 more rows]

## Sheet: TableS3_eQTL_CFadj_MCD
Table S3. Summary Statistics for the expression QTL mapping in MCD with cell fraction adjustments.
phenotype_id	num_var	beta_shape1	beta_shape2	true_df	pval_true_df	variant_id	tss_distance	ma_samples	ma_count	maf	ref_factor	pval_nominal	slope	slope_se	pval_perm	pval_beta	qval	pval_nominal_threshold
ENSG00000197728.9	6079	1.03618	664.238	295.77	8.6519e-159	12-56042145-C-G	292	275	364	0.447174	1	4.46744e-179	1.18013	0.0199471	9.999e-05	1.36897e-161	7.11864e-158	0.000198999
ENSG00000244879.6	7286	1.04612	501.438	283.775	4.27007e-156	15-50356171-ATG-A	762	233	297	0.364865	1	2.12796e-183	0.965925	0.0158038	9.999e-05	1.90659e-160	4.95714e-157	0.000270385
ENSG00000174652.17	8300	1.04281	1272.01	303.117	1.97552e-156	19-9417109-GC-G	-18469	280	355	0.435802	1	3.50667e-172	-0.950051	0.0169203	9.999e-05	7.23139e-160	1.25344e-156	0.000105706
ENSG00000226752.9	5792	1.05421	691.972	288.942	1.7522e-149	9-120843433-CGAAGGCGTGAGTAATA-C	18605	285	384	0.470588	1	1.6558e-172	1.11129	0.0197429	9.999e-05	1.4547e-154	1.89111e-151	0.000199981
ENSG00000013573.16	10362	1.06251	935.74	285.174	6.90616e-148	12-31072905-T-C	-943	304	395	0.485258	1	6.79775e-173	1.17024	0.0207291	9.999e-05	6.1034e-154	6.12255e-151	0.000150975
ENSG00000258289.8	7301	1.03988	673.328	286.632	7.96627e-151	14-64938214-A-G	23853	172	199	0.244472	1	1.90224e-175	0.953102	0.0165583	9.999e-05	7.06448e-154	6.12255e-151	0.000198188
ENSG00000117115.12	7103	1.04275	1158.19	300.358	4.619e-148	1-17098582-G-A	-20853	268	340	0.416667	1	1.93359e-164	-0.672183	0.0127036	9.999e-05	3.56487e-151	2.64819e-148	0.000116076
ENSG00000113504.20	9552	1.06022	1278.28	291.26	2.68076e-144	5-1104823-C-T	-7212	290	406	0.497549	1	3.32959e-165	-0.897978	0.0168712	9.999e-05	1.1609e-149	7.54587e-147	0.000109897
ENSG00000164308.16	7886	1.03319	642.499	292.995	2.61124e-146	5-96916885-T-C	40946	262	318	0.390394	1	1.57383e-166	1.20303	0.0223732	9.999e-05	3.01671e-148	1.74299e-145	0.000204151
ENSG00000071894.16	5301	1.03768	689.036	290.026	7.81753e-137	8-144396341-G-A	-13008	302	404	0.495098	1	2.65192e-157	0.902075	0.0180192	9.999e-05	5.04382e-139	2.62278e-136	0.000192581
ENSG00000006282.20	6580	1.04884	987.34	290.913	6.44327e-135	17-50547162-A-C	856	246	317	0.38848	1	1.25082e-154	-1.01802	0.0207653	9.999e-05	2.43418e-138	1.1507e-135	0.000138281
ENSG00000140400.16	4941	1.03698	502.707	289.571	1.01376e-134	15-75444946-T-C	76792	211	254	0.312039	1	4.13214e-155	1.06042	0.0215488	9.999e-05	7.00419e-137	3.03515e-134	0.000263474
ENSG00000125637.15	6752	1.05275	631.785	286.451	3.53302e-132	2-113185893-A-G	28568	303	397	0.487685	1	8.13082e-154	0.756036	0.0155203	9.999e-05	3.56865e-136	1.42746e-133	0.000218227
ENSG00000203875.10	8237	1.05026	461.217	282.099	3.61299e-129	6-85678170-G-T	-566	307	406	0.497549	1	1.34498e-152	-0.844632	0.0175061	9.999e-05	7.76456e-133	2.88398e-130	0.000297053
ENSG00000172322.13	8843	1.04844	883.663	291.762	3.35509e-126	12-9965257-C-A	-6158	201	241	0.295343	1	3.3068e-144	1.20599	0.0267196	9.999e-05	3.37317e-129	1.16936e-126	0.000154344
ENSG00000084072.16	7138	1.02949	844.245	295.833	6.29531e-127	1-39740626-G-A	48444	218	251	0.308354	1	4.55654e-143	1.05687	0.023631	9.999e-05	1.21478e-127	3.94802e-125	0.000153884
ENSG00000178952.10	4749	1.03516	633.902	293.864	2.14066e-124	16-28846324-A-G	-84	241	298	0.365196	1	3.88468e-141	0.711256	0.0161526	9.999e-05	7.5308e-126	2.30354e-123	0.000207972
ENSG00000132740.8	7224	1.044	1048.06	296.837	1.38938e-119	11-68914301-A-AG	10459	197	228	0.279412	1	2.50724e-134	1.17947	0.0283135	9.999e-05	1.14362e-121	3.3038e-119	0.000128679
ENSG00000137106.17	7370	1.03935	1045.62	295.019	1.62802e-119	9-37422659-C-T	-7	200	237	0.291155	1	4.57493e-135	0.95669	0.0228268	9.999e-05	4.65508e-121	1.27402e-118	0.000127457
ENSG00000273295.1	8196	1.04737	1230.96	300.798	1.30267e-118	22-23924767-A-C	17699	279	365	0.448403	1	1.67161e-131	-1.16878	0.0287181	9.999e-05	5.73003e-121	1.48981e-118	0.000110504
ENSG00000214078.12	4885	1.02934	408.653	289.857	1.17537e-119	20-35696767-G-A	32008	77	82	0.100737	1	1.33208e-137	-1.15905	0.0270879	9.999e-05	1.83305e-120	4.53898e-118	0.000317757
ENSG00000204792.2	6914	1.02709	1026.34	300.576	2.9598e-119	2-74958729-G-T	40581	262	330	0.405405	1	2.5839e-132	1.22818	0.0299758	9.999e-05	2.23109e-119	5.27349e-117	0.000125792
ENSG00000145214.13	7447	1.04317	804.303	289.166	1.96338e-116	4-973551-C-G	-13344	242	302	0.370647	1	3.3253e-134	0.844183	0.0202853	9.999e-05	2.09342e-118	4.73296e-116	0.000167319
ENSG00000117226.11	6469	1.05365	610.033	289.333	8.30286e-115	1-89006209-C-T	-16685	188	211	0.258578	1	2.98926e-132	-0.944727	0.0230697	9.999e-05	5.28569e-118	1.14523e-115	0.00022652
ENSG00000090382.6	8352	1.06581	863.168	287.278	1.14747e-110	12-69338325-T-C	-10016	260	344	0.421569	1	2.26922e-128	-0.851122	0.0214648	9.999e-05	8.7365e-115	1.81719e-112	0.000165006
ENSG00000026297.15	9615	1.06845	1175.9	286.146	1.45794e-109	6-166981887-G-A	24703	279	352	0.432099	1	1.39163e-127	-0.668937	0.0169817	9.999e-05	9.57599e-114	1.9152e-111	0.000121914
ENSG00000198952.8	5501	1.05157	676.486	293.493	1.53723e-110	1-156274030-C-T	-8795	299	396	0.485294	1	1.51519e-125	-0.862227	0.0222663	9.999e-05	3.08942e-113	5.73749e-111	0.000203207
ENSG00000275491.1	8979	1.03129	1463.17	300.461	5.36677e-113	20-3810869-G-T	2512	264	356	0.436275	1	2.0848e-125	1.03673	0.0268039	9.999e-05	2.98497e-113	5.73749e-111	8.92118e-05
ENSG00000197766.7	8058	1.04469	2030.96	301.978	3.33513e-110	19-859368-G-T	-275	171	198	0.242647	1	1.06975e-121	1.14433	0.0305311	9.999e-05	1.19471e-111	2.14225e-109	6.65242e-05
ENSG00000183172.8	7059	1.05532	501.53	276.839	1.87698e-108	22-42117820-G-C	38129	235	275	0.33701	1	1.79481e-130	-0.868334	0.0215189	9.999e-05	1.42154e-111	2.464e-109	0.000276672
ENSG00000071246.10	8421	1.03777	1144.74	293.775	3.06293e-107	14-76714764-T-C	-47425	207	247	0.303218	1	1.12236e-121	0.935481	0.0249634	9.999e-05	4.26445e-108	7.15327e-106	0.000115951
ENSG00000214087.8	8577	1.04832	1195.39	294.851	5.54323e-104	17-81682485-G-A	-1439	109	122	0.149877	1	1.50433e-117	-1.26185	0.0348872	9.999e-05	9.35555e-106	1.52028e-103	0.000114066
ENSG00000127946.16	4814	1.05104	540.66	290.029	3.58023e-102	7-75618011-C-T	-120951	276	357	0.438575	1	2.17462e-117	-0.818766	0.0226684	9.999e-05	1.73395e-104	2.73228e-102	0.000253907
ENSG00000131634.13	9066	1.04263	1499.01	299.459	3.12919e-103	16-1533633-T-C	4945	163	188	0.230392	1	6.26222e-115	0.661437	0.0187081	9.999e-05	2.68446e-104	4.10564e-102	8.96577e-05
ENSG00000163993.6	10889	1.03233	2402.56	302.722	7.26218e-104	4-6695946-T-C	2877	224	288	0.353808	1	2.07067e-114	-0.715306	0.0203238	9.999e-05	1.02357e-103	1.52074e-101	5.44785e-05
ENSG00000188056.11	8338	1.04992	1231.96	296.036	1.31686e-101	6-41227682-T-G	-642	171	219	0.268382	1	2.09293e-114	1.11669	0.0317294	9.999e-05	2.08419e-103	3.01049e-101	0.000111128
ENSG00000059122.16	6764	1.02946	979.908	292.29	5.13812e-102	16-2936322-T-C	24385	285	377	0.46201	1	2.57542e-116	-0.868738	0.0242768	9.999e-05	6.31295e-102	8.87225e-100	0.000132572
ENSG00000198715.11	5576	1.03466	684.849	295.133	4.71767e-100	1-156274030-C-T	-21659	299	396	0.485294	1	5.43088e-113	-0.94128	0.0270792	9.999e-05	1.44014e-100	1.97071e-98	0.000192257
ENSG00000160781.15	5343	1.03205	687.518	296.626	5.79714e-100	1-156323264-CCATT-C	75147	300	397	0.487715	1	2.48605e-112	-0.878431	0.0254185	9.999e-05	3.19632e-100	4.26176e-98	0.000190222
ENSG00000173801.16	7031	1.03265	687.015	292.064	1.67486e-99	17-41786197-C-T	-734	88	93	0.113971	1	1.57009e-113	1.35443	0.0387808	9.999e-05	8.36036e-100	1.08685e-97	0.000190657
ENSG00000167528.12	7311	1.05647	698.647	288.547	2.84432e-97	12-48276235-C-T	-75179	185	220	0.27027	1	2.60079e-112	-1.06781	0.0309039	9.999e-05	9.9066e-100	1.25645e-97	0.000199193
ENSG00000256660.5	8954	1.06517	789.733	284.989	2.76426e-96	12-9965255-G-A	-45372	202	241	0.296069	1	1.55798e-112	1.17521	0.0339453	9.999e-05	1.94126e-99	2.40347e-97	0.000180062
ENSG00000236397.3	7027	1.05925	708.987	287.26	1.21489e-95	2-113600855-TGGG-T	-406	203	241	0.295343	1	6.53912e-111	1.22233	0.0358163	9.999e-05	2.94659e-98	3.56332e-96	0.00019765
ENSG00000124587.13	6681	1.0374	1180.3	302.238	4.12414e-97	6-42975041-A-G	-4179	262	315	0.386978	1	3.97532e-107	0.987861	0.029941	9.999e-05	1.54973e-97	1.8315e-95	0.00011235
ENSG00000184106.8	8334	1.04266	1219.92	295.69	2.27365e-96	6-41227682-T-G	9735	171	219	0.268382	1	1.27087e-108	0.930587	0.0278292	9.999e-05	3.06233e-97	3.5387e-95	0.000110178
ENSG00000145730.20	7263	1.03578	512.776	287.227	1.58311e-96	5-102782303-C-T	28322	236	283	0.346814	1	5.9426e-112	1.04843	0.0304391	9.999e-05	3.73567e-97	4.22294e-95	0.000257502
ENSG00000166847.9	7630	1.02297	1364	306.118	5.53159e-98	16-23642022-C-T	630	137	153	0.187961	1	9.60056e-107	1.05384	0.032051	9.999e-05	5.14488e-97	5.6922e-95	9.36373e-05
ENSG00000111450.13	10441	1.05202	1763.48	297.699	2.45468e-95	12-130804562-C-G	-34704	284	388	0.47549	1	9.63955e-107	-0.800864	0.0243576	9.999e-05	7.48174e-97	8.10522e-95	7.80461e-05
ENSG00000116688.16	7730	1.05605	1128.75	295.617	1.29183e-94	1-11986032-G-A	5851	263	356	0.437192	1	1.14758e-106	-0.65992	0.0200846	9.999e-05	1.15227e-96	1.22282e-94	0.000123169
ENSG00000166435.15	6300	1.06161	641.261	285.759	1.4707e-92	11-74935168-T-C	-14032	181	198	0.243243	1	7.00016e-108	1.42562	0.0429172	9.999e-05	3.00749e-95	3.12779e-93	0.000219804
ENSG00000149591.16	8852	1.02651	1256.5	294.357	1.50882e-95	11-117200179-C-A	858	210	260	0.31941	1	3.57275e-108	-1.07217	0.0321924	9.999e-05	6.94503e-95	7.0812e-93	0.000102595
ENSG00000214425.7	6972	1.04309	486.346	287.202	4.3766e-93	17-46255593-C-T	705258	125	140	0.171569	1	5.83794e-108	-1.36577	0.0410863	9.999e-05	2.85565e-94	2.85565e-92	0.000276634
ENSG00000139044.10	6099	1.05484	892.793	293.403	2.82854e-92	12-553672-T-C	93308	183	208	0.254902	1	8.5579e-105	1.29987	0.0402379	9.999e-05	3.41003e-94	3.34569e-92	0.000155248
ENSG00000124357.12	8368	1.05292	1145.81	293.42	5.88085e-92	2-71071208-C-T	6864	128	135	0.165441	1	1.99532e-104	-0.720478	0.0223774	9.999e-05	1.41908e-93	1.36652e-91	0.000120389
ENSG00000116299.16	6056	1.04576	867.305	296.057	4.13635e-92	1-109164258-A-G	50400	275	350	0.429803	1	1.10093e-103	-0.859275	0.0268695	9.999e-05	3.15693e-93	2.98473e-91	0.000156191
ENSG00000183092.16	7619	1.05011	1408.17	298.696	7.25356e-92	14-100548081-G-C	-39332	285	402	0.493858	1	1.64052e-102	1.07992	0.034134	9.999e-05	3.89146e-93	3.61349e-91	9.727e-05
ENSG00000106565.17	8398	1.03262	1357.38	297.191	4.61879e-93	7-150780964-T-G	-20396	198	244	0.299754	1	2.29531e-104	1.11523	0.0346572	9.999e-05	7.60986e-93	6.94233e-91	9.64958e-05
ENSG00000280670.2	5539	1.06851	440.992	283.391	2.08347e-89	1-45507763-A-AT	7711	184	210	0.257985	1	4.69947e-105	1.27681	0.0394306	9.999e-05	1.13698e-92	1.01936e-90	0.000325081
ENSG00000187624.8	6501	1.03267	1320.97	298.383	1.71172e-92	17-410351-G-T	24	205	251	0.307598	1	2.55456e-103	1.2109	0.0379916	9.999e-05	2.83323e-92	2.49708e-90	9.91676e-05
ENSG00000197930.12	8047	1.06572	776.335	287.4	2.11141e-89	14-52697146-G-C	1246	148	166	0.203931	1	1.31668e-103	-0.823405	0.0257661	9.999e-05	3.66809e-92	3.17901e-90	0.000183418
ENSG00000242498.7	8195	1.06045	1072.72	290.95	1.19492e-89	15-89911525-G-C	-1431	194	247	0.302696	1	1.19677e-102	-1.0085	0.0318365	9.999e-05	8.01525e-92	6.83267e-90	0.000131029
ENSG00000172543.7	4670	1.06378	437.781	280.644	6.77635e-89	11-65888811-G-A	9002	196	228	0.280098	1	1.86549e-105	-0.765808	0.0235639	9.999e-05	1.01218e-91	8.48927e-90	0.000323678
ENSG00000131401.11	8333	1.03718	1553.9	299.84	1.55172e-91	19-50342447-G-A	-2314	205	241	0.296526	1	9.26475e-102	-0.850249	0.0270611	9.999e-05	1.31112e-91	1.0822e-89	8.52915e-05
ENSG00000198468.7	7621	1.02145	915.668	297.589	3.27662e-92	1-212857192-C-T	-896	285	377	0.463054	1	2.83631e-103	1.09569	0.0343912	9.999e-05	3.75368e-91	3.04987e-89	0.000138923
ENSG00000002933.7	8399	1.02541	1360.01	298.178	5.50817e-92	7-150780504-T-G	-20030	198	245	0.300245	1	8.05156e-103	1.09881	0.0346324	9.999e-05	4.26884e-91	3.41507e-89	9.45168e-05
ENSG00000177697.17	7480	1.04528	950.316	292.34	5.75807e-90	11-833327-A-G	443	186	220	0.269608	1	1.56695e-102	-0.868425	0.027444	9.999e-05	6.66513e-91	5.24146e-89	0.000142376
ENSG00000239335.4	6705	1.06297	901.367	295.338	1.6897e-88	12-66139306-A-G	8537	288	392	0.480392	1	7.54015e-100	-1.04886	0.033978	9.999e-05	6.75342e-91	5.24146e-89	0.000156912
ENSG00000004534.14	3785	1.05256	194.122	275.637	1.72475e-88	3-50026991-G-A	86984	298	386	0.474138	1	7.57046e-107	0.832219	0.0252873	9.999e-05	1.05349e-90	7.93933e-89	0.00070965
ENSG00000123219.12	7001	1.05201	585.009	286.482	5.15986e-89	5-65562860-G-C	-311	276	338	0.415233	1	1.75983e-103	0.924792	0.0289721	9.999e-05	1.05122e-90	7.93933e-89	0.000235238
ENSG00000108405.3	9383	1.03403	1582.66	299.823	1.37058e-90	17-3917404-A-G	904	193	231	0.283088	1	1.03532e-100	-0.661645	0.0212633	9.999e-05	2.40116e-90	1.78372e-88	8.30645e-05
ENSG00000270127.2	10725	1.05173	1523.13	291.095	1.02444e-88	15-100553922-T-C	3769	277	358	0.439898	1	1.57945e-101	-0.942506	0.0300615	9.999e-05	6.26144e-90	4.58584e-88	9.02945e-05
ENSG00000145390.11	7859	1.04074	508.324	282.56	4.39306e-89	4-119192945-C-G	-19700	70	75	0.0919118	1	5.64024e-105	1.06505	0.0329147	9.999e-05	7.11202e-90	5.13646e-88	0.000263089
ENSG00000237945.7	6955	1.02853	1247.08	302.196	6.52691e-90	21-33931656-T-C	14643	249	317	0.38848	1	3.47545e-99	-0.703676	0.0229371	9.999e-05	2.81328e-89	2.00398e-87	0.000103918
ENSG00000153113.23	7295	1.05553	655.332	288.773	3.77774e-87	5-96660029-G-T	134762	160	181	0.222359	1	1.61582e-100	0.618902	0.0199253	9.999e-05	5.50351e-89	3.86733e-87	0.000211856
ENSG00000218537.1	8183	1.03619	1114.99	296.886	8.21134e-89	22-23924767-A-C	25837	279	365	0.448403	1	1.08635e-99	-1.12449	0.036482	9.999e-05	7.53775e-89	5.22617e-87	0.000118561
ENSG00000005020.12	7300	1.05978	774.143	291.049	1.4896e-86	7-26912520-T-C	-82719	275	355	0.435049	1	4.61593e-99	-0.466474	0.0152228	9.999e-05	1.23664e-88	8.4612e-87	0.000181257
ENSG00000135778.11	9030	1.03106	1455.07	302.641	5.09075e-89	1-232943657-C-T	-6948	164	188	0.230958	1	4.66002e-98	1.00037	0.0329539	9.999e-05	1.65923e-88	1.12052e-86	8.96532e-05
ENSG00000187010.19	6599	1.05325	865.278	294.187	8.83201e-87	1-25235176-G-A	-37217	184	217	0.266585	1	2.78088e-98	-1.0291	0.033829	9.999e-05	2.79985e-88	1.85239e-86	0.000159546
ENSG00000220267.1	7590	1.04972	772.985	291.237	5.21524e-87	6-88443758-C-T	166769	236	289	0.354167	1	1.60039e-99	1.03878	0.0337542	9.999e-05	2.81421e-88	1.85239e-86	0.000177015
ENSG00000234389.1	6654	1.06181	596.859	284.998	3.35402e-85	2-102440033-A-G	1320	279	372	0.456897	1	1.52683e-99	0.766142	0.0248902	9.999e-05	1.73585e-87	1.1283e-85	0.000236274
ENSG00000196526.10	11302	1.04719	2273.47	301.997	1.18616e-86	4-7937281-T-A	64968	176	212	0.259804	1	1.20553e-95	1.13051	0.0380988	9.999e-05	3.35342e-87	2.15281e-85	5.98061e-05
ENSG00000064687.12	8810	1.02787	2304.06	304.345	5.70551e-88	19-1038290-A-C	-1811	79	85	0.104167	1	2.28685e-96	-0.963202	0.0322391	9.999e-05	5.96506e-87	3.78272e-85	5.61515e-05
ENSG00000137267.5	9390	1.03302	1462.85	297.295	3.12065e-87	6-3162144-C-A	4618	259	328	0.401961	1	8.81603e-98	1.03194	0.0340823	9.999e-05	7.96252e-87	4.98857e-85	8.96328e-05
ENSG00000072401.14	7748	1.03126	690.972	294.362	7.89988e-87	10-58384313-TA-T	49338	284	386	0.473039	1	2.79649e-98	0.417284	0.0137175	9.999e-05	1.34314e-86	8.31465e-85	0.000188884
ENSG00000135953.10	6527	1.04079	577.704	290.658	1.09565e-85	2-102732915-G-A	-3973	175	194	0.237745	1	3.37978e-98	1.10763	0.0364397	9.999e-05	2.75835e-86	1.68746e-84	0.000231529
ENSG00000267174.5	7038	1.03951	804.697	292.682	1.364e-85	19-11301192-C-A	-20131	246	335	0.410539	1	2.01557e-97	-0.735705	0.0243807	9.999e-05	6.23139e-86	3.76782e-84	0.000165682
ENSG00000160221.16	8519	1.04538	1319.92	293.82	3.39764e-85	21-44144308-A-G	10703	196	247	0.302696	1	1.3345e-96	1.18027	0.0394174	9.999e-05	8.94207e-86	5.34469e-84	0.000102538
ENSG00000141698.16	6913	1.03246	688.069	292.706	2.31839e-85	17-41836970-G-A	707	171	191	0.234069	1	3.75758e-97	1.06748	0.0354659	9.999e-05	3.47978e-85	2.05624e-83	0.000190271
ENSG00000196743.8	8035	1.05541	933.472	288.897	1.66911e-83	5-151239432-C-T	27282	114	123	0.150735	1	2.91368e-96	1.32729	0.0444697	9.999e-05	5.75411e-85	3.36195e-83	0.000148693
ENSG00000142089.15	4872	1.02623	728.398	298.047	1.56586e-85	11-308363-G-C	-12977	207	266	0.32598	1	1.23892e-95	-0.724151	0.0244071	9.999e-05	7.99517e-85	4.61943e-83	0.000176844
ENSG00000120451.10	8587	1.03192	1487.98	298.982	2.2675e-85	11-130912449-G-A	-4060	126	139	0.170762	1	3.68022e-95	1.07408	0.0363644	9.999e-05	8.34832e-85	4.77047e-83	8.78671e-05
ENSG00000168765.16	6710	1.05302	1039.83	294.49	1.49376e-83	1-109656105-C-G	24	252	323	0.395833	1	1.60025e-94	-0.963925	0.0328343	9.999e-05	8.90567e-85	5.03364e-83	0.00013269
ENSG00000113303.11	6674	1.02528	1038.18	297.499	1.85143e-85	5-180947019-T-C	47942	183	213	0.261671	1	1.00391e-95	-0.775986	0.0261315	9.999e-05	1.63488e-84	9.14128e-83	0.00012377
ENSG00000149577.15	8872	1.01753	1317.13	297.557	6.66164e-86	11-117191245-T-C	12512	147	168	0.206388	1	3.32549e-96	-1.02259	0.0342797	9.999e-05	3.17445e-84	1.75608e-82	9.55842e-05
ENSG00000251381.7	8764	0.997104	1164.82	294.852	1.7564e-87	11-12989456-C-A	-92	188	214	0.262899	1	7.36431e-99	1.21953	0.0398733	9.999e-05	3.57942e-84	1.95926e-82	0.000102282
ENSG00000134824.13	6341	1.02865	835.777	293.62	1.01879e-84	11-61828092-C-T	11836	100	108	0.133005	1	4.0074e-96	1.43084	0.0480019	9.999e-05	3.99988e-84	2.1666e-82	0.000155104
ENSG00000156261.12	7662	1.05196	660.841	288.416	1.02547e-82	21-29073627-G-A	-170	118	124	0.151961	1	1.65875e-95	0.715212	0.0241349	9.999e-05	5.10023e-84	2.73415e-82	0.000208219
ENSG00000100109.16	9461	1.03837	1940.23	303.756	4.08873e-84	22-26512467-C-T	-38	105	114	0.140049	1	2.59623e-92	-0.856332	0.0297957	9.999e-05	6.59263e-84	3.49813e-82	6.8518e-05
ENSG00000187164.19	7179	1.03319	1217.11	301.149	2.93394e-84	10-116952944-T-C	-173642	202	238	0.291667	1	2.9574e-93	0.762418	0.0262877	9.999e-05	7.51831e-84	3.94901e-82	0.000107776
ENSG00000179344.16	22001	1.05949	609.137	270.27	7.44936e-82	6-32643695-A-G	-24688	167	191	0.235802	1	9.79931e-101	1.23111	0.0395555	9.999e-05	9.65125e-84	5.01865e-82	0.000230184
ENSG00000272221.1	19383	1.07986	443.08	256.463	3.16049e-80	6-31388753-G-A	-6742	206	247	0.30344	1	6.06284e-104	-1.15469	0.0360219	9.999e-05	9.84304e-84	5.0677e-82	0.000332595
ENSG00000110455.13	7733	1.03151	1183.89	299.037	3.87457e-84	11-44066439-G-T	514	93	99	0.121324	1	9.11302e-94	1.55887	0.0534855	9.999e-05	1.33101e-83	6.78556e-82	0.000110317
ENSG00000131797.12	3863	1.02234	400.959	291.301	2.21609e-84	16-31695608-C-T	-4982	251	329	0.403186	1	1.73367e-96	0.581041	0.0194258	9.999e-05	1.36038e-83	6.86794e-82	0.000317971
ENSG00000101639.18	8161	1.06324	969.75	288.518	1.39427e-81	18-13058319-A-G	66957	215	261	0.319853	1	3.6721e-94	0.750591	0.0256559	9.999e-05	1.56465e-83	7.82326e-82	0.000145945
ENSG00000241945.7	8505	1.05289	1299.48	293.878	4.55158e-82	21-44120326-C-T	13036	198	252	0.308824	1	4.98103e-93	1.20893	0.0417742	9.999e-05	4.21355e-83	2.08671e-81	0.000106143
ENSG00000041802.10	9950	1.02967	1625.82	297.357	6.6466e-84	3-194648850-C-A	-23627	106	120	0.147059	1	5.04911e-94	0.899952	0.0308019	9.999e-05	4.52713e-83	2.22086e-81	7.99482e-05
ENSG00000236682.1	7973	1.05372	846.425	290.948	2.12083e-81	2-127389186-G-C	56	159	181	0.221814	1	3.51185e-93	1.31076	0.0452266	9.999e-05	1.16668e-82	5.66985e-81	0.000163294
ENSG00000278745.1	8363	1.03035	1277	299.404	3.76138e-83	6-41230047-T-C	-22649	172	219	0.269042	1	1.49132e-92	1.11719	0.0387816	9.999e-05	1.85664e-82	8.93938e-81	0.000101966
ENSG00000131238.16	7145	1.03731	802.148	293.145	2.59719e-82	1-40093381-AATAGG-A	-4322	105	120	0.147059	1	1.55451e-93	-1.01968	0.0350637	9.999e-05	2.37649e-82	1.13374e-80	0.000165272
ENSG00000007129.17	5921	1.04392	801.513	294.411	1.11875e-81	19-41586462-A-T	36944	196	232	0.285012	1	2.02016e-92	-1.05076	0.0365221	9.999e-05	3.28496e-82	1.55289e-80	0.000168223
ENSG00000135968.20	7117	1.04599	625.538	288.422	2.28085e-81	2-108432164-T-C	-16397	250	312	0.382716	1	6.04546e-94	-0.499136	0.0170963	9.999e-05	3.67504e-82	1.72164e-80	0.00021668
ENSG00000134202.10	6738	1.04876	1020.33	294.471	3.43985e-81	1-109740350-G-T	-688	230	284	0.348039	1	7.53601e-92	-1.03413	0.0361436	9.999e-05	5.74139e-82	2.66564e-80	0.000133784
ENSG00000176393.10	7020	1.02513	1295.38	302.861	1.30854e-82	1-201983312-C-CCTT	940	275	345	0.423645	1	6.40629e-91	-0.584401	0.0206107	9.999e-05	1.75807e-81	8.09022e-80	9.91583e-05
ENSG00000282651.2	7645	1.02181	790.344	296.108	1.8776e-82	14-106570402-C-T	461938	237	234	0.287841	1	8.92688e-93	1.34305	0.0465219	9.999e-05	2.80776e-81	1.28073e-79	0.000161101
ENSG00000263335.1	4281	1.03161	632.094	293.723	1.85847e-81	16-15727006-C-T	332	152	171	0.209559	1	2.20734e-92	0.931575	0.0323916	9.999e-05	3.98944e-81	1.80392e-79	0.00020666
ENSG00000140092.14	8367	1.04622	1261.9	298.613	1.75706e-80	14-91873506-G-A	-74481	251	318	0.389706	1	8.29123e-90	-0.778565	0.0277586	9.999e-05	6.21906e-81	2.78785e-79	0.000107482
ENSG00000196756.11	6313	1.05157	844.229	295.697	7.3301e-80	20-38422170-C-T	-13183	141	159	0.194853	1	5.63604e-90	1.06587	0.0379395	9.999e-05	7.10549e-81	3.15799e-79	0.000162835
ENSG00000157978.11	6455	1.04609	754.188	289.263	5.41729e-80	1-25563181-G-A	19601	304	391	0.479167	1	4.34334e-92	-0.416929	0.0145383	9.999e-05	1.20688e-80	5.31846e-79	0.000179768
ENSG00000186470.13	7516	1.07817	398.308	271.303	4.78215e-77	6-26357407-A-G	-7752	70	73	0.0905707	1	1.92711e-94	-1.51498	0.0516448	9.999e-05	3.17893e-80	1.38911e-78	0.000368461
ENSG00000279278.1	7943	1.01775	1040.24	299.085	1.13314e-81	22-22303535-A-G	38934	246	307	0.376225	1	5.34574e-91	0.819833	0.0288917	9.999e-05	4.83829e-80	2.09659e-78	0.000121097
ENSG00000139192.11	7410	1.0327	1259.82	299.522	2.31751e-80	12-6458621-T-C	6902	172	200	0.245098	1	2.08772e-89	0.754879	0.0270203	9.999e-05	9.04531e-80	3.88724e-78	0.00010399
ENSG00000232629.8	22190	1.06342	630.141	271.013	3.67277e-77	6-32653050-C-T	-110484	159	183	0.230479	1	1.1079e-94	-1.09403	0.0372095	9.999e-05	4.81057e-79	2.05041e-77	0.000224688
ENSG00000164346.9	7417	1.04928	893.598	294.867	8.13271e-78	5-74735700-G-A	-33231	124	135	0.165441	1	6.58814e-88	0.583226	0.0211875	9.999e-05	1.57803e-78	6.67133e-77	0.000152956
ENSG00000159840.15	3972	1.01909	442.955	296.473	1.16482e-79	7-143384849-G-C	3769	155	178	0.218673	1	1.61602e-89	-0.29887	0.0106861	9.999e-05	1.78907e-78	7.50255e-77	0.000285369
ENSG00000101307.15	9129	1.03644	1800.55	301.628	6.00147e-79	20-1570451-C-G	-49610	142	164	0.20098	1	3.1344e-87	0.585052	0.0213974	9.999e-05	1.97134e-78	8.20078e-77	7.34686e-05
ENSG00000245954.6	6742	1.0388	812.333	297.405	2.03418e-78	4-152101223-G-A	469	168	199	0.245074	1	7.55499e-88	-1.02321	0.0371932	9.999e-05	2.03831e-78	8.41206e-77	0.000163825
ENSG00000198945.7	8170	1.05162	861.332	290.066	1.60047e-77	6-130053316-T-A	39617	142	158	0.193627	1	5.39189e-89	0.941373	0.0338326	9.999e-05	2.07349e-78	8.48988e-77	0.000159623
ENSG00000172728.15	7270	1.03639	536.089	287.95	4.09847e-78	8-33473170-A-G	-215	282	337	0.414005	1	2.53926e-90	1.13576	0.0402906	9.999e-05	4.14842e-78	1.6853e-76	0.000246699
ENSG00000181409.11	8674	1.03697	1312.65	299.944	2.01489e-78	17-81149335-C-T	-16742	256	322	0.39532	1	4.00134e-87	-0.318007	0.0116429	9.999e-05	4.54986e-78	1.83405e-76	0.000100912
ENSG00000070614.14	8010	1.0568	1056.21	290.112	6.64128e-77	5-150488763-G-A	2945	73	76	0.0935961	1	2.86324e-88	-0.741747	0.0268498	9.999e-05	4.78971e-78	1.91589e-76	0.000131872
ENSG00000160305.17	5117	1.05852	496.959	284.639	2.18022e-76	21-46540580-T-C	81681	231	283	0.347666	1	2.5085e-89	0.649567	0.023269	9.999e-05	5.67352e-78	2.25208e-76	0.00028145
ENSG00000168961.16	4556	1.04557	506.322	294.556	5.23099e-77	17-27630988-A-G	1190	204	237	0.290441	1	4.41055e-87	-0.586016	0.0214644	9.999e-05	1.15141e-77	4.53585e-76	0.000267404
ENSG00000189339.11	7304	1.0333	1203.18	297.396	4.49755e-78	1-1661177-A-G	-31551	142	162	0.199507	1	1.8305e-87	-1.05113	0.0383544	9.999e-05	1.79506e-77	7.01828e-76	0.000109053
ENSG00000270231.3	2402	1.06007	343.207	288.949	1.46204e-75	1-120415822-G-A	-20531	261	321	0.393564	1	4.57771e-87	0.810258	0.0296826	9.999e-05	2.21655e-77	8.60154e-76	0.000409078
ENSG00000166436.15	8501	1.03107	1058.17	295.3	4.74777e-78	11-8682426-G-GC	10560	209	255	0.313268	1	4.79647e-88	0.984946	0.0357323	9.999e-05	2.43738e-77	9.38156e-76	0.000123281
ENSG00000100079.6	7462	1.03902	1419.03	303.174	1.32444e-77	22-37574926-A-G	-7690	291	390	0.47896	1	2.58251e-85	0.821713	0.0306354	9.999e-05	2.45364e-77	9.38156e-76	9.38404e-05
ENSG00000197355.10	6654	1.02035	1276.71	303.623	7.81125e-79	9-137073450-GCTCTGACCACTTC-G	-4051	208	255	0.313268	1	1.52646e-86	-0.913621	0.0336444	9.999e-05	2.945e-77	1.11781e-75	9.93486e-05
ENSG00000279942.1	8091	1.03125	1068.3	296.603	8.13219e-78	6-37517194-A-C	-50522	241	312	0.383292	1	2.10316e-87	1.01487	0.0370533	9.999e-05	4.15309e-77	1.56493e-75	0.000122171
ENSG00000141560.14	5669	1.03038	677.304	290.116	3.47329e-77	17-82720752-C-CCTT	4069	252	321	0.394349	1	1.36213e-88	-0.724465	0.0261407	9.999e-05	1.34622e-76	5.0362e-75	0.000192253
ENSG00000161016.17	3754	1.0125	497.094	293.885	4.69879e-78	8-144792397-C-T	-190	278	364	0.447174	1	1.8216e-88	-0.333628	0.0120532	9.999e-05	2.70955e-76	1.0064e-74	0.000249874
ENSG00000123838.10	5998	1.03096	833.155	298.03	8.23223e-77	1-207097540-TAAAA-T	-6722	82	85	0.104167	1	7.23601e-86	1.63437	0.0605953	9.999e-05	3.67605e-76	1.35571e-74	0.000156529
ENSG00000182534.13	9028	1.03205	1613.45	300.777	8.77037e-77	17-76711004-CGTCGCCGCGCCCG-C	-12	117	134	0.165025	1	4.54889e-85	1.25511	0.0469098	9.999e-05	6.45782e-76	2.36484e-74	8.10612e-05
ENSG00000106772.17	8353	1.04296	1239.55	293.987	1.09053e-75	9-76705724-C-T	-200363	148	169	0.207108	1	9.49685e-86	1.09614	0.0406885	9.999e-05	1.08418e-75	3.94247e-74	0.000108515
ENSG00000274256.1	8357	1.03251	1300.27	300.462	2.0374e-76	6-41227682-T-G	-23169	171	219	0.268382	1	9.49495e-85	1.10668	0.0414961	9.999e-05	1.14234e-75	4.12512e-74	0.000100704
ENSG00000196735.11	21956	1.06824	545.725	265.307	1.39663e-73	6-32643673-G-T	15494	165	189	0.234491	1	3.56546e-92	0.942389	0.0328337	9.999e-05	1.21324e-75	4.35094e-74	0.000262533
ENSG00000223745.7	6162	1.05796	482.906	283.701	3.4273e-74	1-93344670-A-G	-1217	126	138	0.169951	1	4.95949e-87	-0.931394	0.0341321	9.999e-05	1.27413e-75	4.53798e-74	0.000289237
ENSG00000280798.1	7188	1.06497	904.772	294.856	5.60282e-74	11-33046960-T-TG	-29501	201	245	0.300245	1	1.45414e-83	0.931736	0.0353593	9.999e-05	1.334e-75	4.71892e-74	0.000157095
ENSG00000282639.1	7725	1.04079	793.686	294.426	1.55545e-75	14-106570394-GAA-G	481821	237	234	0.287313	1	1.89613e-85	1.28012	0.0476616	9.999e-05	1.41444e-75	4.96966e-74	0.000168531
ENSG00000100092.20	7307	1.03997	1316.72	302.513	9.13925e-76	22-37633716-A-G	-938	187	225	0.275735	1	1.81842e-83	0.468591	0.0178006	9.999e-05	1.57763e-75	5.50581e-74	0.000101379
ENSG00000188321.13	8458	1.03554	1095.92	293.89	6.83067e-76	19-9324196-C-T	424	72	80	0.0980392	1	5.23729e-86	-1.04178	0.0385705	9.999e-05	2.01485e-75	6.98482e-74	0.000120421
ENSG00000218510.6	7988	1.03275	1176.98	298.591	4.38679e-76	1-22023672-G-A	-859	153	172	0.210784	1	6.76292e-85	1.06403	0.0398374	9.999e-05	2.18601e-75	7.52797e-74	0.000111322
ENSG00000257176.2	9633	1.05313	867.384	290.549	1.52854e-74	12-29338595-A-G	20747	232	283	0.347666	1	2.00362e-85	0.974031	0.0362739	9.999e-05	2.22137e-75	7.59943e-74	0.000159111
ENSG00000131242.17	6368	1.05155	689.374	291.797	3.06446e-74	17-31494594-C-G	102970	39	40	0.0490196	1	1.01196e-84	-1.33343	0.0500121	9.999e-05	4.69786e-75	1.59666e-73	0.000199396
ENSG00000239736.2	5899	1.01683	866.148	302.259	2.85328e-76	19-41586462-A-T	-13273	196	232	0.285012	1	4.28931e-84	1.17588	0.0443844	9.999e-05	1.47247e-74	4.97196e-73	0.000145078
ENSG00000065060.16	7650	1.05032	689.412	283.237	7.60845e-74	6-34743157-G-A	-48858	269	347	0.42629	1	9.20243e-87	0.636308	0.0233808	9.999e-05	1.49143e-74	5.0035e-73	0.00019877
ENSG00000142794.18	8186	1.05329	980.962	292.444	1.13535e-73	1-21440112-TGCAGGC-T	-16	291	390	0.479115	1	6.88955e-84	-1.00671	0.0380786	9.999e-05	2.03514e-74	6.78379e-73	0.000140748
ENSG00000076067.12	4949	1.05566	691.259	296.099	7.89908e-73	12-56521763-G-A	-166	269	358	0.438725	1	6.34021e-82	-0.881359	0.0340144	9.999e-05	7.43692e-74	2.46318e-72	0.000200914
ENSG00000225690.1	8359	1.02226	1301.29	300.631	2.95166e-75	6-41228867-T-C	-18502	172	220	0.269608	1	2.05986e-83	1.08343	0.0411794	9.999e-05	9.78967e-74	3.22192e-72	9.79653e-05
ENSG00000051620.10	8152	1.0225	1161.9	299.026	3.74519e-75	6-138400627-T-C	-2934	98	116	0.142157	1	9.79807e-84	-0.687716	0.0260532	9.999e-05	1.06856e-73	3.49467e-72	0.000109787
ENSG00000159720.11	4203	1.0332	252.814	281.583	1.66903e-73	16-67442669-A-G	-38568	95	119	0.145833	1	7.4021e-87	-0.367581	0.0134938	9.999e-05	1.91571e-73	6.22607e-72	0.000518741
ENSG00000244482.10	11035	1.03482	2598.18	305.965	3.35278e-74	19-54229545-G-C	-13246	221	256	0.314861	1	7.7422e-81	-0.672875	0.026262	9.999e-05	3.1209e-73	1.00799e-71	5.07016e-05
ENSG00000170448.11	6224	1.03844	534.768	287.958	2.94308e-73	4-47915457-A-G	1316	227	277	0.339461	1	1.09328e-84	1.0368	0.0388997	9.999e-05	3.20741e-73	1.02954e-71	0.000248616
ENSG00000211935.3	8011	1.04673	725.771	286.304	8.89552e-73	14-106002729-A-G	-2845	271	350	0.428922	1	1.31845e-84	-0.838433	0.0314832	9.999e-05	3.69903e-73	1.18006e-71	0.000187106
ENSG00000198933.9	6340	1.07416	471.655	279.274	9.94475e-71	17-47695566-T-C	1485	257	316	0.387255	1	3.04711e-84	0.476101	0.0179437	9.999e-05	4.61021e-73	1.46177e-71	0.000308172
ENSG00000154330.12	3907	1.03884	462.495	289.189	1.55241e-72	9-68560649-T-A	221386	188	236	0.289216	1	1.68086e-83	1.02344	0.0388646	9.999e-05	1.45677e-72	4.59103e-71	0.000287749
ENSG00000223496.2	5586	1.04094	467.828	287.193	2.84855e-72	16-70251998-A-G	68	284	377	0.46201	1	9.20649e-84	0.500009	0.018937	9.999e-05	1.98384e-72	6.21443e-71	0.000286003
ENSG00000107796.13	7433	1.03614	934.098	296.173	1.27974e-72	10-88991759-C-T	800	283	372	0.455882	1	1.14355e-81	0.810238	0.0313524	9.999e-05	3.80287e-72	1.18413e-70	0.000141499
ENSG00000100376.11	9771	1.04429	1892.21	299.804	3.2629e-72	22-45333097-G-C	24129	119	123	0.150735	1	3.01112e-80	1.51494	0.0594914	9.999e-05	5.77247e-72	1.78672e-70	7.13281e-05
ENSG00000075826.16	6400	1.03636	763.324	291.473	5.3083e-72	10-100487651-C-A	-32213	143	164	0.20098	1	3.00521e-82	-0.694657	0.0267197	9.999e-05	1.29948e-71	3.9984e-70	0.000173254
ENSG00000127954.12	6551	1.02649	590.324	288.973	1.63974e-72	7-88268994-CCCATTAGAGGAAGCTCATATGAGGCAATGAT-C	-37897	127	146	0.178922	1	1.55545e-83	-0.468809	0.0177966	9.999e-05	1.42234e-71	4.35069e-70	0.000218348
ENSG00000167207.11	6532	1.03612	1137.15	298.799	3.85789e-72	16-50689163-C-T	-4440	215	259	0.318182	1	1.97721e-80	0.899045	0.0352383	9.999e-05	1.4658e-71	4.45739e-70	0.00011623
ENSG00000064012.21	6071	1.05391	672.876	290.337	1.05354e-70	2-201280889-C-T	47446	265	350	0.428922	1	4.52298e-81	-0.456255	0.0177644	9.999e-05	1.65953e-71	5.01719e-70	0.000205502
ENSG00000279672.1	7233	1.03539	913.827	293.099	5.59733e-72	11-780321-C-CTG	704	257	336	0.411765	1	8.92394e-82	0.833566	0.0322192	9.999e-05	1.9305e-71	5.80267e-70	0.000144357
ENSG00000179750.15	6329	1.0292	864.99	293.665	3.13914e-72	22-38959104-T-C	-23243	170	187	0.22973	1	6.59438e-82	1.2056	0.0465361	9.999e-05	2.66911e-71	7.97666e-70	0.00015008
ENSG00000211753.4	4844	1.05154	649.255	298.06	1.29836e-70	7-142721177-C-T	517	284	381	0.466912	1	6.48389e-79	-0.88202	0.0351241	9.999e-05	2.87647e-71	8.54722e-70	0.000211712
ENSG00000064666.14	8757	1.02665	2371.65	307.015	1.35857e-72	19-1038290-A-C	11709	79	85	0.104167	1	8.09105e-79	-0.538465	0.0214647	9.999e-05	4.76624e-71	1.40821e-69	5.43766e-05
ENSG00000234585.6	8419	1.01828	323.027	278.806	3.61749e-72	7-64989251-A-G	-49109	249	318	0.390394	1	4.18782e-86	1.01407	0.0375076	9.999e-05	6.37396e-71	1.87258e-69	0.000390449
ENSG00000171860.4	8703	1.0198	1203.44	298.835	1.43643e-72	12-8058041-A-G	-8430	237	294	0.360294	1	6.69989e-81	-0.733657	0.0286157	9.999e-05	7.45095e-71	2.17668e-69	0.000105247
ENSG00000166839.16	5835	1.05476	509.707	287.241	7.10095e-70	15-64895021-T-C	-16881	203	244	0.29902	1	5.80611e-81	0.928213	0.0361808	9.999e-05	8.12094e-71	2.35915e-69	0.000271853
ENSG00000167034.9	8367	1.0471	1104.25	292.168	1.5238e-70	8-23599435-G-C	-83492	170	202	0.247549	1	2.16492e-80	1.22464	0.0480199	9.999e-05	1.18118e-70	3.4123e-69	0.000123096
ENSG00000100034.13	7720	1.05145	1053.38	292.958	3.3764e-70	22-21954408-C-A	13751	74	78	0.0958231	1	8.7379e-80	-0.608771	0.0240222	9.999e-05	1.32471e-70	3.80578e-69	0.000130469
ENSG00000205464.11	6651	1.04317	793.123	291.83	1.87477e-70	5-82278363-C-T	-1099	206	251	0.307598	1	2.2258e-80	1.09896	0.0430972	9.999e-05	1.90183e-70	5.43379e-69	0.000169678
ENSG00000204110.6	8195	1.07891	979.549	289.841	3.29886e-68	6-37516922-C-G	9574	219	280	0.343137	1	2.48289e-78	1.01618	0.0407165	9.999e-05	2.53985e-70	7.21705e-69	0.000150121
ENSG00000112139.14	7826	1.01912	1114.07	302.044	5.70808e-72	6-37695848-T-C	-3458	274	354	0.434889	1	2.13489e-79	1.07686	0.0426663	9.999e-05	3.13033e-70	8.84657e-69	0.000113484
ENSG00000164597.13	6725	1.03713	817.604	292.382	1.24633e-70	7-107561130-G-A	-2827	155	179	0.219363	1	1.96579e-80	0.725121	0.0284206	9.999e-05	3.26431e-70	9.13027e-69	0.000162072
ENSG00000101220.17	8933	1.03563	1421.45	298.522	5.73315e-71	20-3765423-A-T	-2964	63	64	0.0784314	1	3.42077e-79	0.97113	0.0385599	9.999e-05	3.26583e-70	9.13027e-69	9.28667e-05
ENSG00000110203.8	7602	1.04761	696.034	291.341	1.07717e-69	11-72139110-C-CTA	24241	85	94	0.115196	1	1.21887e-79	1.43753	0.0568112	9.999e-05	5.22311e-70	1.45241e-68	0.000195534
ENSG00000250155.1	7057	1.05429	670.911	289.392	3.23581e-69	5-36702762-C-A	-22433	237	291	0.356618	1	1.29617e-79	1.02439	0.0404953	9.999e-05	5.7696e-70	1.59585e-68	0.0002063
ENSG00000186193.8	6691	0.996852	1373.33	308.853	2.91458e-73	9-137073450-GCTCTGACCACTTC-G	2862	208	255	0.313268	1	4.4026e-79	-1.04738	0.0416352	9.999e-05	6.6276e-70	1.82347e-68	8.6694e-05
ENSG00000017797.12	9289	1.03169	1902.63	304.425	4.88675e-71	18-9488159-A-T	13150	155	178	0.218137	1	9.10812e-78	0.408869	0.0164809	9.999e-05	6.88713e-70	1.8849e-68	6.8678e-05
ENSG00000168903.8	6432	1.04983	1008.72	297.071	1.89822e-69	5-180916617-T-C	-72228	182	212	0.259804	1	7.32257e-78	1.12502	0.0453024	9.999e-05	9.94858e-70	2.70851e-68	0.000135689
ENSG00000160223.16	8545	1.03444	1357.32	297.6	1.73456e-70	21-44227538-T-C	-13428	211	249	0.305147	1	6.82008e-79	0.996191	0.0396798	9.999e-05	1.17766e-69	3.1895e-68	9.69545e-05
ENSG00000198467.13	5930	1.05146	644.162	287.176	7.80639e-69	9-35690533-T-A	-487	164	196	0.240196	1	9.04722e-80	-0.65471	0.0258391	9.999e-05	2.14502e-69	5.77933e-68	0.000213342
ENSG00000180767.9	9395	1.03602	942.64	296.302	6.4485e-70	3-126529005-C-T	4722	281	375	0.459559	1	1.37567e-78	-0.823019	0.0328876	9.999e-05	2.4672e-69	6.61311e-68	0.000140173
ENSG00000104361.9	6092	1.05233	679.611	287.446	1.63278e-68	8-98293311-A-T	-1082	89	102	0.125307	1	2.52513e-79	-1.29223	0.0512385	9.999e-05	4.32953e-69	1.15454e-67	0.000202656
ENSG00000184939.15	5162	1.05169	429.564	285.039	1.5254e-67	16-68535742-C-T	5652	160	175	0.214988	1	7.6597e-79	-0.595712	0.0237407	9.999e-05	3.08481e-68	8.18419e-67	0.00032008
ENSG00000183386.9	7014	1.03341	1163.76	302.679	7.73572e-69	1-37999643-G-A	-5963	171	199	0.245074	1	8.86614e-76	0.734862	0.030258	9.999e-05	5.95515e-68	1.5655e-66	0.00011278
ENSG00000165985.9	9214	1.03941	1188.84	295.51	1.80336e-68	10-16513432-A-T	-8573	244	309	0.378676	1	3.69368e-77	-0.998212	0.0404976	9.999e-05	5.96094e-68	1.5655e-66	0.00011212
ENSG00000214026.10	9006	1.01933	1623.7	301.521	7.4341e-70	11-1956322-G-A	9044	99	104	0.127764	1	3.44223e-77	-1.03188	0.0418497	9.999e-05	6.36444e-68	1.66307e-66	7.79096e-05
ENSG00000019169.10	7373	1.0283	901.607	294.603	7.26759e-69	2-118960452-A-G	18286	228	279	0.342365	1	7.7262e-78	-0.837595	0.0337366	9.999e-05	9.25175e-68	2.40545e-66	0.000143649
ENSG00000123329.17	5572	1.04972	585.2	289.194	2.8954e-67	12-57476865-A-G	-11949	88	97	0.119165	1	2.05496e-77	-0.454406	0.0183854	9.999e-05	1.11883e-67	2.89448e-66	0.000233808
ENSG00000204001.9	6802	1.0397	1415.52	306.656	3.49224e-68	9-136757507-T-C	-1036	104	110	0.135135	1	4.17367e-74	1.27898	0.0536266	9.999e-05	1.3604e-67	3.50202e-66	9.42364e-05
ENSG00000168385.17	8168	1.0405	1099.09	296.075	5.76379e-68	2-241316356-G-GCCCGACAAACACTTAGAGCTTGTGTGGCCATCTTGTCTTT	1256	55	57	0.0698529	1	1.90712e-76	1.21426	0.0496399	9.999e-05	1.56358e-67	4.00522e-66	0.000121614
ENSG00000111788.10	8802	1.06313	914.32	288.482	2.44094e-66	12-9280887-T-C	3652	297	403	0.495086	1	1.57741e-76	0.916096	0.0374175	9.999e-05	2.40524e-67	6.131e-66	0.000154751
ENSG00000162069.14	6829	1.02569	1069.71	296.858	1.09759e-68	16-3038182-G-A	2845	213	266	0.32598	1	4.64681e-77	0.873852	0.03549	9.999e-05	2.49549e-67	6.33002e-66	0.000120251
ENSG00000120645.11	4302	1.05291	802.628	299.376	8.22752e-67	12-139036-C-G	72271	260	322	0.394608	1	2.4645e-74	0.970604	0.0405952	9.999e-05	2.92963e-67	7.39519e-66	0.000171851
ENSG00000142188.16	6477	1.042	1014.98	295.193	1.89035e-67	21-33450945-C-T	-29066	269	356	0.437346	1	4.37326e-76	0.379249	0.0155641	9.999e-05	3.9714e-67	9.97645e-66	0.000132198
ENSG00000160410.14	7552	1.04382	915.818	291.724	3.04823e-67	19-40585915-C-G	9064	284	374	0.45936	1	9.87784e-77	-0.325052	0.0132477	9.999e-05	4.49648e-67	1.12412e-65	0.00014719
ENSG00000229391.7	21874	1.05057	586.904	269.934	1.4048e-66	6-32593398-T-C	33376	274	329	0.404177	1	5.80278e-82	1.06939	0.0412549	9.999e-05	5.20485e-67	1.29499e-65	0.000233628
ENSG00000268555.1	10659	1.06328	503.536	276.183	1.42616e-65	19-21596663-T-C	9341	230	278	0.341523	1	6.23793e-79	-0.846896	0.0337194	9.999e-05	8.15788e-67	2.02005e-65	0.000281073
ENSG00000197147.13	6594	1.04625	681.545	293.624	1.36203e-66	1-89557412-G-C	32576	293	355	0.435049	1	1.65611e-75	0.75882	0.0313361	9.999e-05	1.10587e-66	2.72537e-65	0.000199005
ENSG00000130177.14	4422	1.02332	504.15	288.555	1.17094e-67	13-114280100-G-GT	45213	209	255	0.3125	1	4.90193e-78	0.612701	0.0246267	9.999e-05	1.85787e-66	4.55704e-65	0.000253548
ENSG00000152672.7	8250	1.0711	1009.52	291.084	4.49248e-65	2-70827197-C-A	6597	245	315	0.386978	1	2.07569e-74	0.934942	0.0390719	9.999e-05	1.91126e-66	4.66599e-65	0.000142929
ENSG00000008516.16	6878	1.0412	1025.87	293.015	9.89681e-67	16-3055806-G-A	9125	18	18	0.0220588	1	8.08573e-76	1.17608	0.0484044	9.999e-05	2.53351e-66	6.15618e-65	0.000130526
ENSG00000276775.1	7984	1.04711	731.012	287.267	3.77728e-66	14-106016580-A-ATAT	4160	298	403	0.493873	1	1.26467e-76	0.807112	0.0329323	9.999e-05	3.05379e-66	7.3859e-65	0.000185947
ENSG00000160213.6	8682	1.03171	1180.59	293.273	2.75072e-67	21-43776442-CGCGCGGGGCGGG-C	-3	234	288	0.353086	1	2.18609e-76	-0.527498	0.0215782	9.999e-05	3.10821e-66	7.48272e-65	0.000110682
ENSG00000259235.1	6204	1.00818	618.837	285.174	2.44408e-68	15-48304516-T-C	113455	111	125	0.153186	1	9.75952e-80	1.23425	0.0487282	9.999e-05	4.44751e-66	1.06576e-64	0.000198402
ENSG00000120675.5	7429	1.0335	859.76	295.171	1.03133e-66	13-43023570-C-T	367	134	151	0.185504	1	2.94351e-75	-0.687483	0.0284669	9.999e-05	6.75032e-66	1.61017e-64	0.000152688
ENSG00000135541.20	6198	1.07144	662.959	284.261	2.7875e-64	6-135497759-C-A	-17	228	273	0.335381	1	3.19598e-75	-0.761921	0.0315615	9.999e-05	8.2003e-66	1.9471e-64	0.000217815
ENSG00000171763.18	7020	1.05563	641.959	286.405	3.68059e-65	15-45394038-C-G	-8293	224	279	0.342752	1	1.07018e-75	0.937325	0.0386284	9.999e-05	8.59862e-66	2.0324e-64	0.000216325
ENSG00000178971.13	7632	1.02419	1336.26	301.131	2.43756e-67	17-8247086-G-C	-958	193	222	0.272727	1	1.69347e-74	-0.554529	0.0231518	9.999e-05	9.39407e-66	2.21037e-64	9.58873e-05
[truncated: 19,365 more rows]

## Sheet: TableS4_eQTL_CFadj_MN
Table S4. Summary Statistics for the expression QTL mapping in MN with cell fraction adjustments.
[truncated: 19,212 more rows]

[truncated: 33 more sheets: TableS5_eQTL_CFadj_IgAN, TableS6_eQTL_CFadj_IgAV, Table S7_new_lost_eGenes, TableS8_ieQTL_CF_FSGS, TableS9_ieQTL_CF_MCD, TableS10_ieQTL_CF_MN, TableS11_ieQTL_CF_IgAN, TableS12_ieQTL_CF_IgAV, TableS13_Indep_eQTL_FSGS, TableS14_Indep_eQTL_MCD, TableS15_Indep_eQTL_MN, TableS16_Indep_eQTL_IgAN, TableS17_Indep_eQTL_IgAV, TableS18_sQTL_CFadj_FSGS, TableS19_sQTL_CFadj_MCD, TableS20_sQTL_CFadj_MN, TableS21_sQTL_CFadj_IgAN, TableS22_sQTL_CFadj_IgAV, TableS23_new_lost_sGenes, TableS24_edQTL_FSGS …]
